# Supplementary material for: Cisplatin palbociclib combination differentially modulates PTEN AKT signaling via Hsp90 in hepatocellular carcinoma cells
Source: Sci Rep. 2025 Jun 2;15:19319. doi: 10.1038/s41598-025-04008-1 (PMC12130490; doi:10.1038/s41598-025-04008-1)
Supplement: Supplementary file 3 — Supplementary Material 3 [file 41598_2025_4008_MOESM3_ESM.xlsx]

## Sheet: TCGA_LIHC_Clinical
sample	id	disease_type	case_id	submitter_id	primary_site	alcohol_history.exposures	race.demographic	gender.demographic	ethnicity.demographic	vital_status.demographic	age_at_index.demographic	days_to_birth.demographic	year_of_birth.demographic	year_of_death.demographic	primary_site.project	project_id.project	disease_type.project	name.project	name.program.project	tissue_source_site_id.tissue_source_site	code.tissue_source_site	name.tissue_source_site	project.tissue_source_site	bcr_id.tissue_source_site	days_to_death.demographic	entity_submitter_id.annotations	notes.annotations	submitter_id.annotations	classification.annotations	entity_id.annotations	created_datetime.annotations	annotation_id.annotations	entity_type.annotations	updated_datetime.annotations	case_id.annotations	state.annotations	category.annotations	status.annotations	case_submitter_id.annotations	synchronous_malignancy.diagnoses	ajcc_pathologic_stage.diagnoses	days_to_diagnosis.diagnoses	last_known_disease_status.diagnoses	tissue_or_organ_of_origin.diagnoses	days_to_last_follow_up.diagnoses	age_at_diagnosis.diagnoses	primary_diagnosis.diagnoses	prior_malignancy.diagnoses	year_of_diagnosis.diagnoses
TCGA-DD-A73C-01A	79f9331c-9e00-4277-a9d1-7c848e132134	Adenomas and Adenocarcinomas	79f9331c-9e00-4277-a9d1-7c848e132134	TCGA-DD-A73C	Liver and intrahepatic bile ducts	Not Reported	white	female	not hispanic or latino	Alive	65	-23782	1947		Liver and intrahepatic bile ducts	TCGA-LIHC	Adenomas and Adenocarcinomas	Liver Hepatocellular Carcinoma	TCGA	c2eb5c30-93cc-5a99-b9e4-f676e35ed7f8	DD	Mayo Clinic - Rochester	Liver hepatocellular carcinoma	NCH																No	Stage IIIA	0	not reported	Liver	701	23782	Hepatocellular carcinoma, NOS	no	2012
TCGA-5C-AAPD-01A	7a6162a4-1166-4310-84cd-ffc2b06f124c	Adenomas and Adenocarcinomas	7a6162a4-1166-4310-84cd-ffc2b06f124c	TCGA-5C-AAPD	Liver and intrahepatic bile ducts	Not Reported	asian	male	not hispanic or latino	Alive	61	-22552	1952		Liver and intrahepatic bile ducts	TCGA-LIHC	Adenomas and Adenocarcinomas	Liver Hepatocellular Carcinoma	TCGA	994ff94f-5d44-5de6-908b-dea33dca2a3d	5C	Cureline	Liver hepatocellular carcinoma	NCH																No	Stage II	0	not reported	Liver	20	22552	Combined hepatocellular carcinoma and cholangiocarcinoma	no	2013
TCGA-ZS-A9CE-01A	7bdc5f86-4d7d-4f1f-bc23-ab51fa9fb947	Adenomas and Adenocarcinomas	7bdc5f86-4d7d-4f1f-bc23-ab51fa9fb947	TCGA-ZS-A9CE	Liver and intrahepatic bile ducts	Not Reported	white	female	not hispanic or latino	Alive	79	-29051	1932		Liver and intrahepatic bile ducts	TCGA-LIHC	Adenomas and Adenocarcinomas	Liver Hepatocellular Carcinoma	TCGA	33a38997-77be-52dc-b79d-890d8d4b792b	ZS	Tayside Tissue Bank	Liver hepatocellular carcinoma	NCH																Not Reported	Stage II	0	not reported	Liver	1241	29051	Hepatocellular carcinoma, NOS	yes	2011
TCGA-HP-A5N0-01A	7f8e25d4-6021-4327-96ab-79b6fcc97a24	Adenomas and Adenocarcinomas	7f8e25d4-6021-4327-96ab-79b6fcc97a24	TCGA-HP-A5N0	Liver and intrahepatic bile ducts	Not Reported	not reported	female	not reported	Dead	90	-32120			Liver and intrahepatic bile ducts	TCGA-LIHC	Adenomas and Adenocarcinomas	Liver Hepatocellular Carcinoma	TCGA	b521e8d8-2b93-5a14-9fd0-ece883fd1327	HP	Ontario Institute for Cancer Research (OICR)	Liver hepatocellular carcinoma	NCH	752															No		0	not reported	Liver		32120	Hepatocellular carcinoma, clear cell type	no
TCGA-DD-AAVQ-01A	80e7742f-abbe-4f11-b4e4-c999dc1bd459	Adenomas and Adenocarcinomas	80e7742f-abbe-4f11-b4e4-c999dc1bd459	TCGA-DD-AAVQ	Liver and intrahepatic bile ducts	Not Reported	asian	male	not hispanic or latino	Alive	38	-13911	1969		Liver and intrahepatic bile ducts	TCGA-LIHC	Adenomas and Adenocarcinomas	Liver Hepatocellular Carcinoma	TCGA	c2eb5c30-93cc-5a99-b9e4-f676e35ed7f8	DD	Mayo Clinic - Rochester	Liver hepatocellular carcinoma	NCH																No	Stage I	0	not reported	Liver	2728	13911	Hepatocellular carcinoma, NOS	no	2007
TCGA-DD-A1E9-11A	8153a862-0790-4a33-80db-ed47fedcd4ef	Adenomas and Adenocarcinomas	8153a862-0790-4a33-80db-ed47fedcd4ef	TCGA-DD-A1E9	Liver and intrahepatic bile ducts	Not Reported	white	male	not hispanic or latino	Dead	70	-25808	1932	2009	Liver and intrahepatic bile ducts	TCGA-LIHC	Adenomas and Adenocarcinomas	Liver Hepatocellular Carcinoma	TCGA	c2eb5c30-93cc-5a99-b9e4-f676e35ed7f8	DD	Mayo Clinic - Rochester	Liver hepatocellular carcinoma	NCH	2759															No	Stage I	0	not reported	Liver		25808	Hepatocellular carcinoma, NOS	no	2002
TCGA-DD-A1E9-01A	8153a862-0790-4a33-80db-ed47fedcd4ef	Adenomas and Adenocarcinomas	8153a862-0790-4a33-80db-ed47fedcd4ef	TCGA-DD-A1E9	Liver and intrahepatic bile ducts	Not Reported	white	male	not hispanic or latino	Dead	70	-25808	1932	2009	Liver and intrahepatic bile ducts	TCGA-LIHC	Adenomas and Adenocarcinomas	Liver Hepatocellular Carcinoma	TCGA	c2eb5c30-93cc-5a99-b9e4-f676e35ed7f8	DD	Mayo Clinic - Rochester	Liver hepatocellular carcinoma	NCH	2759															No	Stage I	0	not reported	Liver		25808	Hepatocellular carcinoma, NOS	no	2002
TCGA-DD-AAVR-01A	834cff01-3c12-42fa-abbe-ae0ae168c568	Adenomas and Adenocarcinomas	834cff01-3c12-42fa-abbe-ae0ae168c568	TCGA-DD-AAVR	Liver and intrahepatic bile ducts	Not Reported	asian	male	not hispanic or latino	Alive	44	-16157	1963		Liver and intrahepatic bile ducts	TCGA-LIHC	Adenomas and Adenocarcinomas	Liver Hepatocellular Carcinoma	TCGA	c2eb5c30-93cc-5a99-b9e4-f676e35ed7f8	DD	Mayo Clinic - Rochester	Liver hepatocellular carcinoma	NCH																No	Stage I	0	not reported	Liver	2513	16157	Hepatocellular carcinoma, NOS	no	2007
TCGA-G3-A6UC-01A	87aa894e-7676-40b7-9557-6541446d8cea	Adenomas and Adenocarcinomas	87aa894e-7676-40b7-9557-6541446d8cea	TCGA-G3-A6UC	Liver and intrahepatic bile ducts	Not Reported	white	male	not hispanic or latino	Alive	65	-23793	1947		Liver and intrahepatic bile ducts	TCGA-LIHC	Adenomas and Adenocarcinomas	Liver Hepatocellular Carcinoma	TCGA	addd7b04-91a3-5179-99a5-cbff20df6bb4	G3	Alberta Health Services	Liver hepatocellular carcinoma	NCH																Not Reported	Stage IIIB	0	not reported	Liver	671	23793	Hepatocellular carcinoma, NOS	yes	2012
TCGA-BC-A10T-11A	8a9cde9a-c38c-423e-bc14-354ee26468c9	Adenomas and Adenocarcinomas	8a9cde9a-c38c-423e-bc14-354ee26468c9	TCGA-BC-A10T	Liver and intrahepatic bile ducts	Not Reported	white	male	not hispanic or latino	Dead	76	-27944	1924	2002	Liver and intrahepatic bile ducts	TCGA-LIHC	Adenomas and Adenocarcinomas	Liver Hepatocellular Carcinoma	TCGA	735fda57-1a46-5afd-a1c0-99af9115c0af	BC	UNC	Liver hepatocellular carcinoma	NCH	837															No		0	not reported	Liver		27944	Hepatocellular carcinoma, NOS	no	2000
TCGA-BC-A10T-01A	8a9cde9a-c38c-423e-bc14-354ee26468c9	Adenomas and Adenocarcinomas	8a9cde9a-c38c-423e-bc14-354ee26468c9	TCGA-BC-A10T	Liver and intrahepatic bile ducts	Not Reported	white	male	not hispanic or latino	Dead	76	-27944	1924	2002	Liver and intrahepatic bile ducts	TCGA-LIHC	Adenomas and Adenocarcinomas	Liver Hepatocellular Carcinoma	TCGA	735fda57-1a46-5afd-a1c0-99af9115c0af	BC	UNC	Liver hepatocellular carcinoma	NCH	837															No		0	not reported	Liver		27944	Hepatocellular carcinoma, NOS	no	2000
TCGA-4R-AA8I-01A	91a0c8cd-4f23-4569-8e5c-e5442f7af530	Adenomas and Adenocarcinomas	91a0c8cd-4f23-4569-8e5c-e5442f7af530	TCGA-4R-AA8I	Liver and intrahepatic bile ducts	Not Reported	white	male	not hispanic or latino	Dead	66	-24279	1947		Liver and intrahepatic bile ducts	TCGA-LIHC	Adenomas and Adenocarcinomas	Liver Hepatocellular Carcinoma	TCGA	8d6b695e-3dee-583e-9540-9c6d2435cfb5	4R	Duke University	Liver hepatocellular carcinoma	NCH	262															Not Reported	Stage II	0	not reported	Liver	216	24279	Hepatocellular carcinoma, NOS	yes	2013
TCGA-DD-AADI-01A	97472e71-66eb-434b-81b0-d727765f44cb	Adenomas and Adenocarcinomas	97472e71-66eb-434b-81b0-d727765f44cb	TCGA-DD-AADI	Liver and intrahepatic bile ducts	Not Reported	asian	female	not hispanic or latino	Alive	43	-15928	1968		Liver and intrahepatic bile ducts	TCGA-LIHC	Adenomas and Adenocarcinomas	Liver Hepatocellular Carcinoma	TCGA	c2eb5c30-93cc-5a99-b9e4-f676e35ed7f8	DD	Mayo Clinic - Rochester	Liver hepatocellular carcinoma	NCH																No	Stage I	0	not reported	Liver	1085	15928	Hepatocellular carcinoma, NOS	no	2011
TCGA-G3-A5SL-01A	9a56d8a8-dadd-442e-bc09-732cd619aef7	Adenomas and Adenocarcinomas	9a56d8a8-dadd-442e-bc09-732cd619aef7	TCGA-G3-A5SL	Liver and intrahepatic bile ducts	Not Reported	white	male	not hispanic or latino	Alive	70	-25671	1942		Liver and intrahepatic bile ducts	TCGA-LIHC	Adenomas and Adenocarcinomas	Liver Hepatocellular Carcinoma	TCGA	addd7b04-91a3-5179-99a5-cbff20df6bb4	G3	Alberta Health Services	Liver hepatocellular carcinoma	NCH																No	Stage II	0	not reported	Liver	621	25671	Hepatocellular carcinoma, NOS	no	2012
TCGA-2Y-A9H3-01A	9b69d7f9-38eb-48e1-bdc0-a092a53bc709	Adenomas and Adenocarcinomas	9b69d7f9-38eb-48e1-bdc0-a092a53bc709	TCGA-2Y-A9H3	Liver and intrahepatic bile ducts	Not Reported	white	male	hispanic or latino	Alive	45	-16443	1965		Liver and intrahepatic bile ducts	TCGA-LIHC	Adenomas and Adenocarcinomas	Liver Hepatocellular Carcinoma	TCGA	33e340f9-a97a-56eb-a3e6-aad831681cb4	2Y	Moffitt Cancer Center	Liver hepatocellular carcinoma	NCH																No	Stage II	0	not reported	Liver	1516	16443	Hepatocellular carcinoma, NOS	no	2010
TCGA-ED-A7PY-01A	a396e048-5aa0-4d71-96bd-7f4fdf6934aa	Adenomas and Adenocarcinomas	a396e048-5aa0-4d71-96bd-7f4fdf6934aa	TCGA-ED-A7PY	Liver and intrahepatic bile ducts	Not Reported	asian	female	not hispanic or latino	Alive	20	-7556	1993		Liver and intrahepatic bile ducts	TCGA-LIHC	Adenomas and Adenocarcinomas	Liver Hepatocellular Carcinoma	TCGA	8d5c4bc3-5ad6-5c07-8738-a6632e4d59d4	ED	Asterand	Liver hepatocellular carcinoma	NCH																No	Stage II	0	not reported	Liver	390	7556	Hepatocellular carcinoma, NOS	no	2013
TCGA-RC-A6M6-01A	a62f065e-7491-493a-87b3-d213cd87091d	Adenomas and Adenocarcinomas	a62f065e-7491-493a-87b3-d213cd87091d	TCGA-RC-A6M6	Liver and intrahepatic bile ducts	Not Reported	white	male	not hispanic or latino	Alive	75	-27649	1936		Liver and intrahepatic bile ducts	TCGA-LIHC	Adenomas and Adenocarcinomas	Liver Hepatocellular Carcinoma	TCGA	ae9dc463-76e6-5b63-9123-f080997fdf85	RC	University of Utah	Liver hepatocellular carcinoma	NCH																No	Stage II	0	not reported	Liver	9	27649	Hepatocellular carcinoma, NOS	no	2011
TCGA-DD-A4NS-01A	a6a3f07c-ced4-451b-b2e5-c93e4ed622c1	Adenomas and Adenocarcinomas	a6a3f07c-ced4-451b-b2e5-c93e4ed622c1	TCGA-DD-A4NS	Liver and intrahepatic bile ducts	Not Reported	white	female	not hispanic or latino	Dead	61	-22638	1944	2011	Liver and intrahepatic bile ducts	TCGA-LIHC	Adenomas and Adenocarcinomas	Liver Hepatocellular Carcinoma	TCGA	c2eb5c30-93cc-5a99-b9e4-f676e35ed7f8	DD	Mayo Clinic - Rochester	Liver hepatocellular carcinoma	NCH	2456															No	Stage I	0	not reported	Liver		22638	Hepatocellular carcinoma, NOS	no	2005
TCGA-MI-A75C-01A	a6c0def6-7649-485a-a679-50dafb5eade5	Adenomas and Adenocarcinomas	a6c0def6-7649-485a-a679-50dafb5eade5	TCGA-MI-A75C	Liver and intrahepatic bile ducts	Not Reported	white	male	not hispanic or latino	Alive	64	-23441	1948		Liver and intrahepatic bile ducts	TCGA-LIHC	Adenomas and Adenocarcinomas	Liver Hepatocellular Carcinoma	TCGA	2b1c1097-fa63-5d15-b5d3-c54f5eacb9c8	MI	BLN - Baylor	Liver hepatocellular carcinoma	NCH																No	Stage I	0	not reported	Liver	291	23441	Hepatocellular carcinoma, NOS	no	2012
TCGA-DD-A3A4-11A	ab35c9f9-3040-424d-a89f-dff3a1365bc6	Adenomas and Adenocarcinomas	ab35c9f9-3040-424d-a89f-dff3a1365bc6	TCGA-DD-A3A4	Liver and intrahepatic bile ducts	Not Reported	white	male	not hispanic or latino	Dead	37	-13739	1961	1999	Liver and intrahepatic bile ducts	TCGA-LIHC	Adenomas and Adenocarcinomas	Liver Hepatocellular Carcinoma	TCGA	c2eb5c30-93cc-5a99-b9e4-f676e35ed7f8	DD	Mayo Clinic - Rochester	Liver hepatocellular carcinoma	NCH	612															No	Stage IIIA	0	not reported	Liver		13739	Hepatocellular carcinoma, NOS	no	1998
TCGA-DD-A3A4-01A	ab35c9f9-3040-424d-a89f-dff3a1365bc6	Adenomas and Adenocarcinomas	ab35c9f9-3040-424d-a89f-dff3a1365bc6	TCGA-DD-A3A4	Liver and intrahepatic bile ducts	Not Reported	white	male	not hispanic or latino	Dead	37	-13739	1961	1999	Liver and intrahepatic bile ducts	TCGA-LIHC	Adenomas and Adenocarcinomas	Liver Hepatocellular Carcinoma	TCGA	c2eb5c30-93cc-5a99-b9e4-f676e35ed7f8	DD	Mayo Clinic - Rochester	Liver hepatocellular carcinoma	NCH	612															No	Stage IIIA	0	not reported	Liver		13739	Hepatocellular carcinoma, NOS	no	1998
TCGA-RC-A7SK-01A	acfd58eb-c546-49c3-a846-684f22428219	Adenomas and Adenocarcinomas	acfd58eb-c546-49c3-a846-684f22428219	TCGA-RC-A7SK	Liver and intrahepatic bile ducts	Not Reported	asian	male	not hispanic or latino	Alive	59	-21814	1954		Liver and intrahepatic bile ducts	TCGA-LIHC	Adenomas and Adenocarcinomas	Liver Hepatocellular Carcinoma	TCGA	ae9dc463-76e6-5b63-9123-f080997fdf85	RC	University of Utah	Liver hepatocellular carcinoma	NCH																No	Stage I	0	not reported	Liver	472	21814	Hepatocellular carcinoma, NOS	no	2013
TCGA-UB-AA0U-01A	ae8d4b34-d40a-482d-9d45-23242843df00	Adenomas and Adenocarcinomas	ae8d4b34-d40a-482d-9d45-23242843df00	TCGA-UB-AA0U	Liver and intrahepatic bile ducts	Not Reported	white	male	not hispanic or latino	Alive	60	-21985	1953		Liver and intrahepatic bile ducts	TCGA-LIHC	Adenomas and Adenocarcinomas	Liver Hepatocellular Carcinoma	TCGA	2a8f962a-d2a8-5fb6-aea0-6bf694c0769c	UB	UCSF	Liver hepatocellular carcinoma	NCH																No	Stage II	0	not reported	Liver	327	21985	Hepatocellular carcinoma, NOS	no	2013
TCGA-DD-A113-11A	aeb17d2b-fa8c-4989-bf3a-d2c74b785455	Adenomas and Adenocarcinomas	aeb17d2b-fa8c-4989-bf3a-d2c74b785455	TCGA-DD-A113	Liver and intrahepatic bile ducts	Not Reported	white	female	not hispanic or latino	Alive	55	-20188	1951		Liver and intrahepatic bile ducts	TCGA-LIHC	Adenomas and Adenocarcinomas	Liver Hepatocellular Carcinoma	TCGA	c2eb5c30-93cc-5a99-b9e4-f676e35ed7f8	DD	Mayo Clinic - Rochester	Liver hepatocellular carcinoma	NCH																No	Stage II	0	not reported	Liver	2425	20188	Hepatocellular carcinoma, NOS	no	2006
TCGA-DD-A113-01A	aeb17d2b-fa8c-4989-bf3a-d2c74b785455	Adenomas and Adenocarcinomas	aeb17d2b-fa8c-4989-bf3a-d2c74b785455	TCGA-DD-A113	Liver and intrahepatic bile ducts	Not Reported	white	female	not hispanic or latino	Alive	55	-20188	1951		Liver and intrahepatic bile ducts	TCGA-LIHC	Adenomas and Adenocarcinomas	Liver Hepatocellular Carcinoma	TCGA	c2eb5c30-93cc-5a99-b9e4-f676e35ed7f8	DD	Mayo Clinic - Rochester	Liver hepatocellular carcinoma	NCH																No	Stage II	0	not reported	Liver	2425	20188	Hepatocellular carcinoma, NOS	no	2006
TCGA-DD-AAVX-01A	afcb9708-92b3-4727-9c0d-63e7ff22d87b	Adenomas and Adenocarcinomas	afcb9708-92b3-4727-9c0d-63e7ff22d87b	TCGA-DD-AAVX	Liver and intrahepatic bile ducts	Not Reported	asian	male	not hispanic or latino	Alive	38	-14016	1970		Liver and intrahepatic bile ducts	TCGA-LIHC	Adenomas and Adenocarcinomas	Liver Hepatocellular Carcinoma	TCGA	c2eb5c30-93cc-5a99-b9e4-f676e35ed7f8	DD	Mayo Clinic - Rochester	Liver hepatocellular carcinoma	NCH																No	Stage II	0	not reported	Liver	1718	14016	Hepatocellular carcinoma, NOS	no	2008
TCGA-2Y-A9HB-01A	b181b591-269c-4e48-b681-243d28772025	Adenomas and Adenocarcinomas	b181b591-269c-4e48-b681-243d28772025	TCGA-2Y-A9HB	Liver and intrahepatic bile ducts	Not Reported	not reported	male	hispanic or latino	Alive	66	-24359	1946		Liver and intrahepatic bile ducts	TCGA-LIHC	Adenomas and Adenocarcinomas	Liver Hepatocellular Carcinoma	TCGA	33e340f9-a97a-56eb-a3e6-aad831681cb4	2Y	Moffitt Cancer Center	Liver hepatocellular carcinoma	NCH																No	Stage I	0	not reported	Liver	260	24359	Hepatocellular carcinoma, NOS	no	2012
TCGA-DD-A73A-01A	b6c0266a-cf34-464a-808d-1d3c28dc90f2	Adenomas and Adenocarcinomas	b6c0266a-cf34-464a-808d-1d3c28dc90f2	TCGA-DD-A73A	Liver and intrahepatic bile ducts	Not Reported	white	male	not hispanic or latino	Alive	71	-26136	1941		Liver and intrahepatic bile ducts	TCGA-LIHC	Adenomas and Adenocarcinomas	Liver Hepatocellular Carcinoma	TCGA	c2eb5c30-93cc-5a99-b9e4-f676e35ed7f8	DD	Mayo Clinic - Rochester	Liver hepatocellular carcinoma	NCH																No	Stage I	0	not reported	Liver	728	26136	Hepatocellular carcinoma, NOS	no	2012
TCGA-ED-A66X-01A	b75ca9e4-a474-4960-9343-c8e9524cd096	Adenomas and Adenocarcinomas	b75ca9e4-a474-4960-9343-c8e9524cd096	TCGA-ED-A66X	Liver and intrahepatic bile ducts	Not Reported	asian	male	not hispanic or latino	Alive	35	-12947	1978		Liver and intrahepatic bile ducts	TCGA-LIHC	Adenomas and Adenocarcinomas	Liver Hepatocellular Carcinoma	TCGA	8d5c4bc3-5ad6-5c07-8738-a6632e4d59d4	ED	Asterand	Liver hepatocellular carcinoma	NCH																No	Stage IIIA	0	not reported	Liver	406	12947	Hepatocellular carcinoma, NOS	no	2013
TCGA-EP-A26S-11A	b7d6621c-8bce-4a01-8588-9d7761d9372b	Adenomas and Adenocarcinomas	b7d6621c-8bce-4a01-8588-9d7761d9372b	TCGA-EP-A26S	Liver and intrahepatic bile ducts	Not Reported	white	male	not hispanic or latino	Alive	70	-25677	1941		Liver and intrahepatic bile ducts	TCGA-LIHC	Adenomas and Adenocarcinomas	Liver Hepatocellular Carcinoma	TCGA	dbcb7cb8-b22c-5a78-9d41-b93e7eb08f05	EP	Christiana Healthcare	Liver hepatocellular carcinoma	NCH																No	Stage I	0	not reported	Liver	608	25677	Hepatocellular carcinoma, NOS	no	2011
TCGA-EP-A26S-01A	b7d6621c-8bce-4a01-8588-9d7761d9372b	Adenomas and Adenocarcinomas	b7d6621c-8bce-4a01-8588-9d7761d9372b	TCGA-EP-A26S	Liver and intrahepatic bile ducts	Not Reported	white	male	not hispanic or latino	Alive	70	-25677	1941		Liver and intrahepatic bile ducts	TCGA-LIHC	Adenomas and Adenocarcinomas	Liver Hepatocellular Carcinoma	TCGA	dbcb7cb8-b22c-5a78-9d41-b93e7eb08f05	EP	Christiana Healthcare	Liver hepatocellular carcinoma	NCH																No	Stage I	0	not reported	Liver	608	25677	Hepatocellular carcinoma, NOS	no	2011
TCGA-DD-A4NN-01A	b96b7620-5506-4def-aff2-5e888eaf3ea5	Adenomas and Adenocarcinomas	b96b7620-5506-4def-aff2-5e888eaf3ea5	TCGA-DD-A4NN	Liver and intrahepatic bile ducts	Not Reported	white	female	not hispanic or latino	Dead	56	-20548	1948	2006	Liver and intrahepatic bile ducts	TCGA-LIHC	Adenomas and Adenocarcinomas	Liver Hepatocellular Carcinoma	TCGA	c2eb5c30-93cc-5a99-b9e4-f676e35ed7f8	DD	Mayo Clinic - Rochester	Liver hepatocellular carcinoma	NCH	899															No	Stage I	0	not reported	Liver		20548	Hepatocellular carcinoma, NOS	no	2004
TCGA-DD-A4NE-01A	bce25281-502e-4599-9679-32dc8462ffb1	Adenomas and Adenocarcinomas	bce25281-502e-4599-9679-32dc8462ffb1	TCGA-DD-A4NE	Liver and intrahepatic bile ducts	Not Reported	white	female	hispanic or latino	Dead	75	-27549	1936	2012	Liver and intrahepatic bile ducts	TCGA-LIHC	Adenomas and Adenocarcinomas	Liver Hepatocellular Carcinoma	TCGA	c2eb5c30-93cc-5a99-b9e4-f676e35ed7f8	DD	Mayo Clinic - Rochester	Liver hepatocellular carcinoma	NCH	660															No	Stage IIIA	0	not reported	Liver		27549	Hepatocellular carcinoma, NOS	no	2011
TCGA-DD-A39Y-01A	bed1d731-e382-4b80-9604-e6dd68d9c0ab	Adenomas and Adenocarcinomas	bed1d731-e382-4b80-9604-e6dd68d9c0ab	TCGA-DD-A39Y	Liver and intrahepatic bile ducts	Not Reported	asian	male	not hispanic or latino	Dead	67	-24769	1935	2002	Liver and intrahepatic bile ducts	TCGA-LIHC	Adenomas and Adenocarcinomas	Liver Hepatocellular Carcinoma	TCGA	c2eb5c30-93cc-5a99-b9e4-f676e35ed7f8	DD	Mayo Clinic - Rochester	Liver hepatocellular carcinoma	NCH	171															No	Stage I	0	not reported	Liver		24769	Hepatocellular carcinoma, NOS	no	2002
TCGA-DD-A4NA-01A	bee9d6c8-948f-4b76-97ca-b985064249ef	Adenomas and Adenocarcinomas	bee9d6c8-948f-4b76-97ca-b985064249ef	TCGA-DD-A4NA	Liver and intrahepatic bile ducts	Not Reported	white	female	not hispanic or latino	Alive	67	-24603	1942		Liver and intrahepatic bile ducts	TCGA-LIHC	Adenomas and Adenocarcinomas	Liver Hepatocellular Carcinoma	TCGA	c2eb5c30-93cc-5a99-b9e4-f676e35ed7f8	DD	Mayo Clinic - Rochester	Liver hepatocellular carcinoma	NCH																No	Stage IIIC	0	not reported	Liver	1008	24603	Hepatocellular carcinoma, NOS	no	2009
TCGA-DD-A4NQ-01A	c05720fe-19c1-4cff-819b-6806b26fc312	Adenomas and Adenocarcinomas	c05720fe-19c1-4cff-819b-6806b26fc312	TCGA-DD-A4NQ	Liver and intrahepatic bile ducts	Not Reported	white	male	hispanic or latino	Dead	60	-22111	1947	2008	Liver and intrahepatic bile ducts	TCGA-LIHC	Adenomas and Adenocarcinomas	Liver Hepatocellular Carcinoma	TCGA	c2eb5c30-93cc-5a99-b9e4-f676e35ed7f8	DD	Mayo Clinic - Rochester	Liver hepatocellular carcinoma	NCH	373															No	Stage II	0	not reported	Liver		22111	Hepatocellular carcinoma, NOS	no	2007
TCGA-DD-A4ND-01A	c0bf9278-9cbb-4361-b4d8-ab172b67e276	Adenomas and Adenocarcinomas	c0bf9278-9cbb-4361-b4d8-ab172b67e276	TCGA-DD-A4ND	Liver and intrahepatic bile ducts	Not Reported	white	female	not hispanic or latino	Alive	56	-20782	1951		Liver and intrahepatic bile ducts	TCGA-LIHC	Adenomas and Adenocarcinomas	Liver Hepatocellular Carcinoma	TCGA	c2eb5c30-93cc-5a99-b9e4-f676e35ed7f8	DD	Mayo Clinic - Rochester	Liver hepatocellular carcinoma	NCH																Not Reported	Stage I	0	not reported	Liver	2746	20782	Hepatocellular carcinoma, NOS	yes	2007
TCGA-ED-A4XI-01A	c52abac9-07da-4b3d-bf8a-2161cacf9682	Adenomas and Adenocarcinomas	c52abac9-07da-4b3d-bf8a-2161cacf9682	TCGA-ED-A4XI	Liver and intrahepatic bile ducts	Not Reported	asian	male	not hispanic or latino	Alive	58	-21497	1954		Liver and intrahepatic bile ducts	TCGA-LIHC	Adenomas and Adenocarcinomas	Liver Hepatocellular Carcinoma	TCGA	8d5c4bc3-5ad6-5c07-8738-a6632e4d59d4	ED	Asterand	Liver hepatocellular carcinoma	NCH																No	Stage II	0	not reported	Liver	819	21497	Hepatocellular carcinoma, NOS	no	2012
TCGA-LG-A6GG-01A	c618da6d-3c66-4a6a-8832-3526a3b75410	Adenomas and Adenocarcinomas	c618da6d-3c66-4a6a-8832-3526a3b75410	TCGA-LG-A6GG	Liver and intrahepatic bile ducts	Not Reported	white	female	not hispanic or latino	Alive	79	-28871	1934		Liver and intrahepatic bile ducts	TCGA-LIHC	Adenomas and Adenocarcinomas	Liver Hepatocellular Carcinoma	TCGA	ef6a28c0-1733-5c00-be40-0ea911305be8	LG	Hartford Hospital	Liver hepatocellular carcinoma	NCH																Not Reported	Stage II	0	not reported	Liver	387	28871	Hepatocellular carcinoma, NOS	yes	2013
TCGA-G3-A3CJ-01A	cb8f3c76-da86-4a1d-977c-44ab399b342a	Adenomas and Adenocarcinomas	cb8f3c76-da86-4a1d-977c-44ab399b342a	TCGA-G3-A3CJ	Liver and intrahepatic bile ducts	Not Reported	american indian or alaska native	male	not hispanic or latino	Alive	52	-19305	1959		Liver and intrahepatic bile ducts	TCGA-LIHC	Adenomas and Adenocarcinomas	Liver Hepatocellular Carcinoma	TCGA	addd7b04-91a3-5179-99a5-cbff20df6bb4	G3	Alberta Health Services	Liver hepatocellular carcinoma	NCH																No	Stage II	0	not reported	Liver	594	19305	Hepatocellular carcinoma, NOS	no	2011
TCGA-ED-A7XP-01A	cca827ca-0066-497d-83dc-477f3b08ea6d	Adenomas and Adenocarcinomas	cca827ca-0066-497d-83dc-477f3b08ea6d	TCGA-ED-A7XP	Liver and intrahepatic bile ducts	Not Reported	asian	female	not hispanic or latino	Alive	53	-19504	1960		Liver and intrahepatic bile ducts	TCGA-LIHC	Adenomas and Adenocarcinomas	Liver Hepatocellular Carcinoma	TCGA	8d5c4bc3-5ad6-5c07-8738-a6632e4d59d4	ED	Asterand	Liver hepatocellular carcinoma	NCH																No	Stage II	0	not reported	Liver	400	19504	Hepatocellular carcinoma, NOS	no	2013
TCGA-2Y-A9GV-01A	d1aa9c1a-d732-48c0-b669-8a14e0397344	Adenomas and Adenocarcinomas	d1aa9c1a-d732-48c0-b669-8a14e0397344	TCGA-2Y-A9GV	Liver and intrahepatic bile ducts	Not Reported	white	female	not hispanic or latino	Dead	54	-20011	1953	2013	Liver and intrahepatic bile ducts	TCGA-LIHC	Adenomas and Adenocarcinomas	Liver Hepatocellular Carcinoma	TCGA	33e340f9-a97a-56eb-a3e6-aad831681cb4	2Y	Moffitt Cancer Center	Liver hepatocellular carcinoma	NCH	2532															Not Reported	Stage I	0	not reported	Liver		20011	Hepatocellular carcinoma, NOS	yes	2007
TCGA-G3-A5SM-01A	d397e70f-c174-4656-9b7e-5e4c00754410	Adenomas and Adenocarcinomas	d397e70f-c174-4656-9b7e-5e4c00754410	TCGA-G3-A5SM	Liver and intrahepatic bile ducts	Not Reported	white	male	not hispanic or latino	Alive	58	-21236	1954		Liver and intrahepatic bile ducts	TCGA-LIHC	Adenomas and Adenocarcinomas	Liver Hepatocellular Carcinoma	TCGA	addd7b04-91a3-5179-99a5-cbff20df6bb4	G3	Alberta Health Services	Liver hepatocellular carcinoma	NCH																No	Stage II	0	not reported	Liver	520	21236	Hepatocellular carcinoma, NOS	no	2012
TCGA-RC-A6M5-01A	d504ee30-6955-4a7b-9311-55ad3decadd5	Adenomas and Adenocarcinomas	d504ee30-6955-4a7b-9311-55ad3decadd5	TCGA-RC-A6M5	Liver and intrahepatic bile ducts	Not Reported	white	female	not reported	Alive	20	-7634	1992		Liver and intrahepatic bile ducts	TCGA-LIHC	Adenomas and Adenocarcinomas	Liver Hepatocellular Carcinoma	TCGA	ae9dc463-76e6-5b63-9123-f080997fdf85	RC	University of Utah	Liver hepatocellular carcinoma	NCH																No	Stage IVA	0	not reported	Liver	15	7634	Hepatocellular carcinoma, fibrolamellar	no	2012
TCGA-2Y-A9GX-01A	d6c2c6ce-3483-4fe5-aef6-e40419f728cf	Adenomas and Adenocarcinomas	d6c2c6ce-3483-4fe5-aef6-e40419f728cf	TCGA-2Y-A9GX	Liver and intrahepatic bile ducts	Not Reported	white	male	not hispanic or latino	Alive	68	-24963	1939		Liver and intrahepatic bile ducts	TCGA-LIHC	Adenomas and Adenocarcinomas	Liver Hepatocellular Carcinoma	TCGA	33e340f9-a97a-56eb-a3e6-aad831681cb4	2Y	Moffitt Cancer Center	Liver hepatocellular carcinoma	NCH																No	Stage I	0	not reported	Liver	2442	24963	Hepatocellular carcinoma, NOS	no	2007
TCGA-G3-AAUZ-01A	d74ddbe2-5860-40b1-9bd8-99cc50f3392d	Adenomas and Adenocarcinomas	d74ddbe2-5860-40b1-9bd8-99cc50f3392d	TCGA-G3-AAUZ	Liver and intrahepatic bile ducts	Not Reported	not reported	male	hispanic or latino	Alive	48	-17760	1965		Liver and intrahepatic bile ducts	TCGA-LIHC	Adenomas and Adenocarcinomas	Liver Hepatocellular Carcinoma	TCGA	addd7b04-91a3-5179-99a5-cbff20df6bb4	G3	Alberta Health Services	Liver hepatocellular carcinoma	NCH																No	Stage I	0	not reported	Liver	480	17760	Hepatocellular carcinoma, NOS	no	2013
TCGA-DD-A39V-01A	dd056692-4e2a-4e45-a4d0-357af9754f0e	Adenomas and Adenocarcinomas	dd056692-4e2a-4e45-a4d0-357af9754f0e	TCGA-DD-A39V	Liver and intrahepatic bile ducts	Not Reported	white	male	not hispanic or latino	Dead	77	-28254	1923	2001	Liver and intrahepatic bile ducts	TCGA-LIHC	Adenomas and Adenocarcinomas	Liver Hepatocellular Carcinoma	TCGA	c2eb5c30-93cc-5a99-b9e4-f676e35ed7f8	DD	Mayo Clinic - Rochester	Liver hepatocellular carcinoma	NCH	643															No	Stage II	0	not reported	Liver		28254	Hepatocellular carcinoma, NOS	no	2000
TCGA-DD-A39V-11A	dd056692-4e2a-4e45-a4d0-357af9754f0e	Adenomas and Adenocarcinomas	dd056692-4e2a-4e45-a4d0-357af9754f0e	TCGA-DD-A39V	Liver and intrahepatic bile ducts	Not Reported	white	male	not hispanic or latino	Dead	77	-28254	1923	2001	Liver and intrahepatic bile ducts	TCGA-LIHC	Adenomas and Adenocarcinomas	Liver Hepatocellular Carcinoma	TCGA	c2eb5c30-93cc-5a99-b9e4-f676e35ed7f8	DD	Mayo Clinic - Rochester	Liver hepatocellular carcinoma	NCH	643															No	Stage II	0	not reported	Liver		28254	Hepatocellular carcinoma, NOS	no	2000
TCGA-DD-A4NL-01A	e0067280-2722-46f2-a5a8-352c77b47e38	Adenomas and Adenocarcinomas	e0067280-2722-46f2-a5a8-352c77b47e38	TCGA-DD-A4NL	Liver and intrahepatic bile ducts	Not Reported	white	male	not hispanic or latino	Alive	46	-16874	1961		Liver and intrahepatic bile ducts	TCGA-LIHC	Adenomas and Adenocarcinomas	Liver Hepatocellular Carcinoma	TCGA	c2eb5c30-93cc-5a99-b9e4-f676e35ed7f8	DD	Mayo Clinic - Rochester	Liver hepatocellular carcinoma	NCH																No	Stage I	0	not reported	Liver	1711	16874	Hepatocellular carcinoma, NOS	no	2007
TCGA-CC-A7IF-01A	e0674b82-2fba-421e-be62-58efd0348d44	Adenomas and Adenocarcinomas	e0674b82-2fba-421e-be62-58efd0348d44	TCGA-CC-A7IF	Liver and intrahepatic bile ducts	Not Reported	asian	male	not hispanic or latino	Dead	59	-21845	1954		Liver and intrahepatic bile ducts	TCGA-LIHC	Adenomas and Adenocarcinomas	Liver Hepatocellular Carcinoma	TCGA	be652f28-50ec-5d4e-bc42-79a304ee03db	CC	ILSBio	Liver hepatocellular carcinoma	NCH	649															No	Stage IIIA	0	not reported	Liver	0	21845	Hepatocellular carcinoma, NOS	no	2013
TCGA-CC-A7IJ-01A	e610a644-0504-445a-bba1-4bae360de4c1	Adenomas and Adenocarcinomas	e610a644-0504-445a-bba1-4bae360de4c1	TCGA-CC-A7IJ	Liver and intrahepatic bile ducts	Not Reported	asian	male	not hispanic or latino	Alive	56	-20751	1957		Liver and intrahepatic bile ducts	TCGA-LIHC	Adenomas and Adenocarcinomas	Liver Hepatocellular Carcinoma	TCGA	be652f28-50ec-5d4e-bc42-79a304ee03db	CC	ILSBio	Liver hepatocellular carcinoma	NCH																No	Stage II	0	not reported	Liver	382	20751	Hepatocellular carcinoma, NOS	no	2013
TCGA-DD-AACI-01A	e6fa354e-ada7-41e0-8c8b-38520a5e6601	Adenomas and Adenocarcinomas	e6fa354e-ada7-41e0-8c8b-38520a5e6601	TCGA-DD-AACI	Liver and intrahepatic bile ducts	Not Reported	asian	male	not hispanic or latino	Alive	69	-25236	1939		Liver and intrahepatic bile ducts	TCGA-LIHC	Adenomas and Adenocarcinomas	Liver Hepatocellular Carcinoma	TCGA	c2eb5c30-93cc-5a99-b9e4-f676e35ed7f8	DD	Mayo Clinic - Rochester	Liver hepatocellular carcinoma	NCH																No	Stage II	0	not reported	Liver	1618	25236	Hepatocellular carcinoma, NOS	no	2008
TCGA-CC-A7IK-01A	eba5208b-404a-45df-9133-31ff122e7fc0	Adenomas and Adenocarcinomas	eba5208b-404a-45df-9133-31ff122e7fc0	TCGA-CC-A7IK	Liver and intrahepatic bile ducts	Not Reported	asian	male	not hispanic or latino	Dead	59	-21552	1954		Liver and intrahepatic bile ducts	TCGA-LIHC	Adenomas and Adenocarcinomas	Liver Hepatocellular Carcinoma	TCGA	be652f28-50ec-5d4e-bc42-79a304ee03db	CC	ILSBio	Liver hepatocellular carcinoma	NCH	262															No	Stage IIIA	0	not reported	Liver	0	21552	Hepatocellular carcinoma, NOS	no	2013
TCGA-G3-AAV1-01A	ee6d81bf-0470-4652-aff0-d85f6ab67626	Adenomas and Adenocarcinomas	ee6d81bf-0470-4652-aff0-d85f6ab67626	TCGA-G3-AAV1	Liver and intrahepatic bile ducts	Not Reported	asian	male	not hispanic or latino	Dead	51	-18973	1962	2013	Liver and intrahepatic bile ducts	TCGA-LIHC	Adenomas and Adenocarcinomas	Liver Hepatocellular Carcinoma	TCGA	addd7b04-91a3-5179-99a5-cbff20df6bb4	G3	Alberta Health Services	Liver hepatocellular carcinoma	NCH	359															No	Stage IIIC	0	not reported	Liver		18973	Hepatocellular carcinoma, NOS	no	2013
TCGA-G3-AAV3-01A	efc865fd-7c74-4361-9d7a-eef923dbcd24	Adenomas and Adenocarcinomas	efc865fd-7c74-4361-9d7a-eef923dbcd24	TCGA-G3-AAV3	Liver and intrahepatic bile ducts	Not Reported	white	female	not hispanic or latino	Alive	58	-21449	1955		Liver and intrahepatic bile ducts	TCGA-LIHC	Adenomas and Adenocarcinomas	Liver Hepatocellular Carcinoma	TCGA	addd7b04-91a3-5179-99a5-cbff20df6bb4	G3	Alberta Health Services	Liver hepatocellular carcinoma	NCH																No	Stage II	0	not reported	Liver	412	21449	Hepatocellular carcinoma, NOS	no	2013
TCGA-DD-AAEB-01A	f0ece8e2-a6b0-4ed9-a613-d2fbb20e51b1	Adenomas and Adenocarcinomas	f0ece8e2-a6b0-4ed9-a613-d2fbb20e51b1	TCGA-DD-AAEB	Liver and intrahepatic bile ducts	Not Reported	asian	male	not hispanic or latino	Alive	60	-22121	1952		Liver and intrahepatic bile ducts	TCGA-LIHC	Adenomas and Adenocarcinomas	Liver Hepatocellular Carcinoma	TCGA	c2eb5c30-93cc-5a99-b9e4-f676e35ed7f8	DD	Mayo Clinic - Rochester	Liver hepatocellular carcinoma	NCH																No	Stage I	0	not reported	Liver	478	22121	Hepatocellular carcinoma, NOS	no	2012
TCGA-MI-A75H-01A	f3f6ba92-c68f-4313-99f4-0281272e02b6	Adenomas and Adenocarcinomas	f3f6ba92-c68f-4313-99f4-0281272e02b6	TCGA-MI-A75H	Liver and intrahepatic bile ducts	Not Reported	white	male	not hispanic or latino	Alive	77	-28371	1935		Liver and intrahepatic bile ducts	TCGA-LIHC	Adenomas and Adenocarcinomas	Liver Hepatocellular Carcinoma	TCGA	2b1c1097-fa63-5d15-b5d3-c54f5eacb9c8	MI	BLN - Baylor	Liver hepatocellular carcinoma	NCH																Not Reported		0	not reported	Liver	747	28371	Hepatocellular carcinoma, NOS	yes	2012
TCGA-G3-A25V-01A	f435ec00-0db8-46b4-96bf-890a9d931df3	Adenomas and Adenocarcinomas	f435ec00-0db8-46b4-96bf-890a9d931df3	TCGA-G3-A25V	Liver and intrahepatic bile ducts	Not Reported	white	male	not hispanic or latino	Alive	68	-25144	1942		Liver and intrahepatic bile ducts	TCGA-LIHC	Adenomas and Adenocarcinomas	Liver Hepatocellular Carcinoma	TCGA	addd7b04-91a3-5179-99a5-cbff20df6bb4	G3	Alberta Health Services	Liver hepatocellular carcinoma	NCH																No	Stage I	0	not reported	Liver	860	25144	Hepatocellular carcinoma, NOS	no	2010
TCGA-CC-A9FS-01A	f661a921-2e59-424b-a145-e22664b73728	Adenomas and Adenocarcinomas	f661a921-2e59-424b-a145-e22664b73728	TCGA-CC-A9FS	Liver and intrahepatic bile ducts	Not Reported	asian	male	not hispanic or latino	Alive	55	-20157	1958		Liver and intrahepatic bile ducts	TCGA-LIHC	Adenomas and Adenocarcinomas	Liver Hepatocellular Carcinoma	TCGA	be652f28-50ec-5d4e-bc42-79a304ee03db	CC	ILSBio	Liver hepatocellular carcinoma	NCH																No	Stage II	0	not reported	Liver	211	20157	Hepatocellular carcinoma, NOS	no	2013
TCGA-DD-AACF-01A	635aad0b-9c47-4564-821f-c00ddb280d53	Adenomas and Adenocarcinomas	635aad0b-9c47-4564-821f-c00ddb280d53	TCGA-DD-AACF	Liver and intrahepatic bile ducts	Not Reported	asian	male	not hispanic or latino	Dead	68	-25172	1940	2009	Liver and intrahepatic bile ducts	TCGA-LIHC	Adenomas and Adenocarcinomas	Liver Hepatocellular Carcinoma	TCGA	c2eb5c30-93cc-5a99-b9e4-f676e35ed7f8	DD	Mayo Clinic - Rochester	Liver hepatocellular carcinoma	NCH	365															No	Stage I	0	not reported	Liver		25172	Hepatocellular carcinoma, NOS	no	2008
TCGA-BC-A10Y-01A	6533648f-1353-4253-b65b-d472aacf5751	Adenomas and Adenocarcinomas	6533648f-1353-4253-b65b-d472aacf5751	TCGA-BC-A10Y	Liver and intrahepatic bile ducts	Not Reported	white	male	not hispanic or latino	Dead	76	-28049	1926	2003	Liver and intrahepatic bile ducts	TCGA-LIHC	Adenomas and Adenocarcinomas	Liver Hepatocellular Carcinoma	TCGA	735fda57-1a46-5afd-a1c0-99af9115c0af	BC	UNC	Liver hepatocellular carcinoma	NCH	711															No		0	not reported	Liver		28049	Hepatocellular carcinoma, NOS	no	2002
TCGA-BC-A10Y-11A	6533648f-1353-4253-b65b-d472aacf5751	Adenomas and Adenocarcinomas	6533648f-1353-4253-b65b-d472aacf5751	TCGA-BC-A10Y	Liver and intrahepatic bile ducts	Not Reported	white	male	not hispanic or latino	Dead	76	-28049	1926	2003	Liver and intrahepatic bile ducts	TCGA-LIHC	Adenomas and Adenocarcinomas	Liver Hepatocellular Carcinoma	TCGA	735fda57-1a46-5afd-a1c0-99af9115c0af	BC	UNC	Liver hepatocellular carcinoma	NCH	711															No		0	not reported	Liver		28049	Hepatocellular carcinoma, NOS	no	2002
TCGA-DD-A119-01A	66c6f413-b7a8-4d7c-9e1d-c4fb257b9e5c	Adenomas and Adenocarcinomas	66c6f413-b7a8-4d7c-9e1d-c4fb257b9e5c	TCGA-DD-A119	Liver and intrahepatic bile ducts	Not Reported	asian	male	not hispanic or latino	Dead	40	-14613	1963	2003	Liver and intrahepatic bile ducts	TCGA-LIHC	Adenomas and Adenocarcinomas	Liver Hepatocellular Carcinoma	TCGA	c2eb5c30-93cc-5a99-b9e4-f676e35ed7f8	DD	Mayo Clinic - Rochester	Liver hepatocellular carcinoma	NCH	223															No	Stage IV	0	not reported	Liver		14613	Hepatocellular carcinoma, NOS	no	2003
TCGA-DD-A119-11A	66c6f413-b7a8-4d7c-9e1d-c4fb257b9e5c	Adenomas and Adenocarcinomas	66c6f413-b7a8-4d7c-9e1d-c4fb257b9e5c	TCGA-DD-A119	Liver and intrahepatic bile ducts	Not Reported	asian	male	not hispanic or latino	Dead	40	-14613	1963	2003	Liver and intrahepatic bile ducts	TCGA-LIHC	Adenomas and Adenocarcinomas	Liver Hepatocellular Carcinoma	TCGA	c2eb5c30-93cc-5a99-b9e4-f676e35ed7f8	DD	Mayo Clinic - Rochester	Liver hepatocellular carcinoma	NCH	223															No	Stage IV	0	not reported	Liver		14613	Hepatocellular carcinoma, NOS	no	2003
TCGA-CC-5258-01A	6a93206a-c25c-4e45-b0ba-0a21bd8253b6	Adenomas and Adenocarcinomas	6a93206a-c25c-4e45-b0ba-0a21bd8253b6	TCGA-CC-5258	Liver and intrahepatic bile ducts	Not Reported	asian	male	not hispanic or latino	Dead	48	-17586	1962		Liver and intrahepatic bile ducts	TCGA-LIHC	Adenomas and Adenocarcinomas	Liver Hepatocellular Carcinoma	TCGA	be652f28-50ec-5d4e-bc42-79a304ee03db	CC	ILSBio	Liver hepatocellular carcinoma	NCH	129															No	Stage II	0	not reported	Liver	0	17586	Hepatocellular carcinoma, NOS	no	2010
TCGA-DD-A1EG-11A	6c79f64b-63fe-46f5-bf7b-77208231b0f2	Adenomas and Adenocarcinomas	6c79f64b-63fe-46f5-bf7b-77208231b0f2	TCGA-DD-A1EG	Liver and intrahepatic bile ducts	Not Reported	white	male	not hispanic or latino	Dead	76	-28108	1931	2010	Liver and intrahepatic bile ducts	TCGA-LIHC	Adenomas and Adenocarcinomas	Liver Hepatocellular Carcinoma	TCGA	c2eb5c30-93cc-5a99-b9e4-f676e35ed7f8	DD	Mayo Clinic - Rochester	Liver hepatocellular carcinoma	NCH	1372															No	Stage I	0	not reported	Liver		28108	Hepatocellular carcinoma, NOS	no	2007
TCGA-DD-A1EG-01A	6c79f64b-63fe-46f5-bf7b-77208231b0f2	Adenomas and Adenocarcinomas	6c79f64b-63fe-46f5-bf7b-77208231b0f2	TCGA-DD-A1EG	Liver and intrahepatic bile ducts	Not Reported	white	male	not hispanic or latino	Dead	76	-28108	1931	2010	Liver and intrahepatic bile ducts	TCGA-LIHC	Adenomas and Adenocarcinomas	Liver Hepatocellular Carcinoma	TCGA	c2eb5c30-93cc-5a99-b9e4-f676e35ed7f8	DD	Mayo Clinic - Rochester	Liver hepatocellular carcinoma	NCH	1372															No	Stage I	0	not reported	Liver		28108	Hepatocellular carcinoma, NOS	no	2007
TCGA-DD-AACB-01A	6d2e8bc2-ca86-41c1-ae49-289e20fce758	Adenomas and Adenocarcinomas	6d2e8bc2-ca86-41c1-ae49-289e20fce758	TCGA-DD-AACB	Liver and intrahepatic bile ducts	Not Reported	asian	female	not hispanic or latino	Alive	74	-27103	1934		Liver and intrahepatic bile ducts	TCGA-LIHC	Adenomas and Adenocarcinomas	Liver Hepatocellular Carcinoma	TCGA	c2eb5c30-93cc-5a99-b9e4-f676e35ed7f8	DD	Mayo Clinic - Rochester	Liver hepatocellular carcinoma	NCH																No	Stage I	0	not reported	Liver	2324	27103	Hepatocellular carcinoma, NOS	no	2008
TCGA-G3-AAV0-01A	6e657705-8579-433b-af7a-b6155b599518	Adenomas and Adenocarcinomas	6e657705-8579-433b-af7a-b6155b599518	TCGA-G3-AAV0	Liver and intrahepatic bile ducts	Not Reported	asian	male	not hispanic or latino	Alive	58	-21249	1955		Liver and intrahepatic bile ducts	TCGA-LIHC	Adenomas and Adenocarcinomas	Liver Hepatocellular Carcinoma	TCGA	addd7b04-91a3-5179-99a5-cbff20df6bb4	G3	Alberta Health Services	Liver hepatocellular carcinoma	NCH																No	Stage I	0	not reported	Liver	476	21249	Hepatocellular carcinoma, NOS	no	2013
TCGA-BC-A10Z-11A	709f1e4d-f5e8-4a0b-8254-23f037f4bae7	Adenomas and Adenocarcinomas	709f1e4d-f5e8-4a0b-8254-23f037f4bae7	TCGA-BC-A10Z	Liver and intrahepatic bile ducts	Not Reported	white	female	not hispanic or latino	Dead	62	-22913	1941	2003	Liver and intrahepatic bile ducts	TCGA-LIHC	Adenomas and Adenocarcinomas	Liver Hepatocellular Carcinoma	TCGA	735fda57-1a46-5afd-a1c0-99af9115c0af	BC	UNC	Liver hepatocellular carcinoma	NCH	34															No	Stage I	0	not reported	Liver		22913	Hepatocellular carcinoma, NOS	no	2003
TCGA-BC-A10Z-01A	709f1e4d-f5e8-4a0b-8254-23f037f4bae7	Adenomas and Adenocarcinomas	709f1e4d-f5e8-4a0b-8254-23f037f4bae7	TCGA-BC-A10Z	Liver and intrahepatic bile ducts	Not Reported	white	female	not hispanic or latino	Dead	62	-22913	1941	2003	Liver and intrahepatic bile ducts	TCGA-LIHC	Adenomas and Adenocarcinomas	Liver Hepatocellular Carcinoma	TCGA	735fda57-1a46-5afd-a1c0-99af9115c0af	BC	UNC	Liver hepatocellular carcinoma	NCH	34															No	Stage I	0	not reported	Liver		22913	Hepatocellular carcinoma, NOS	no	2003
TCGA-EP-A2KC-01A	71681db9-fa90-4fe1-a497-67d501eb75f0	Adenomas and Adenocarcinomas	71681db9-fa90-4fe1-a497-67d501eb75f0	TCGA-EP-A2KC	Liver and intrahepatic bile ducts	Not Reported	black or african american	male	not hispanic or latino	Dead	62	-22677	1949	2011	Liver and intrahepatic bile ducts	TCGA-LIHC	Adenomas and Adenocarcinomas	Liver Hepatocellular Carcinoma	TCGA	dbcb7cb8-b22c-5a78-9d41-b93e7eb08f05	EP	Christiana Healthcare	Liver hepatocellular carcinoma	NCH	19															No	Stage I	0	not reported	Liver		22677	Hepatocellular carcinoma, NOS	no	2011
TCGA-BC-A69H-01A	79df037c-7d37-4e6c-a654-57708a4f87aa	Adenomas and Adenocarcinomas	79df037c-7d37-4e6c-a654-57708a4f87aa	TCGA-BC-A69H	Liver and intrahepatic bile ducts	Not Reported	white	male	not hispanic or latino	Alive	64	-23380	1949		Liver and intrahepatic bile ducts	TCGA-LIHC	Adenomas and Adenocarcinomas	Liver Hepatocellular Carcinoma	TCGA	735fda57-1a46-5afd-a1c0-99af9115c0af	BC	UNC	Liver hepatocellular carcinoma	NCH																No	Stage II	0	not reported	Liver	444	23380	Hepatocellular carcinoma, NOS	no	2013
TCGA-CC-A5UC-01A	7e589ee1-ffcc-448a-a275-829ca26a597e	Adenomas and Adenocarcinomas	7e589ee1-ffcc-448a-a275-829ca26a597e	TCGA-CC-A5UC	Liver and intrahepatic bile ducts	Not Reported	asian	male	not hispanic or latino	Dead	63	-23156	1949		Liver and intrahepatic bile ducts	TCGA-LIHC	Adenomas and Adenocarcinomas	Liver Hepatocellular Carcinoma	TCGA	be652f28-50ec-5d4e-bc42-79a304ee03db	CC	ILSBio	Liver hepatocellular carcinoma	NCH	347															No	Stage IIIA	0	not reported	Liver	0	23156	Hepatocellular carcinoma, NOS	no	2012
TCGA-ZS-A9CF-02A	7fe5e2d9-c514-47bc-8387-3f940f7a822d	Adenomas and Adenocarcinomas	7fe5e2d9-c514-47bc-8387-3f940f7a822d	TCGA-ZS-A9CF	Liver and intrahepatic bile ducts	Not Reported	white	male	not hispanic or latino	Alive	64	-23510	1944		Liver and intrahepatic bile ducts	TCGA-LIHC	Adenomas and Adenocarcinomas	Liver Hepatocellular Carcinoma	TCGA	33a38997-77be-52dc-b79d-890d8d4b792b	ZS	Tayside Tissue Bank	Liver hepatocellular carcinoma	NCH																No	Stage II	0	not reported	Liver	2412	23510	Hepatocellular carcinoma, NOS	no	2008
TCGA-ZS-A9CF-01A	7fe5e2d9-c514-47bc-8387-3f940f7a822d	Adenomas and Adenocarcinomas	7fe5e2d9-c514-47bc-8387-3f940f7a822d	TCGA-ZS-A9CF	Liver and intrahepatic bile ducts	Not Reported	white	male	not hispanic or latino	Alive	64	-23510	1944		Liver and intrahepatic bile ducts	TCGA-LIHC	Adenomas and Adenocarcinomas	Liver Hepatocellular Carcinoma	TCGA	33a38997-77be-52dc-b79d-890d8d4b792b	ZS	Tayside Tissue Bank	Liver hepatocellular carcinoma	NCH																No	Stage II	0	not reported	Liver	2412	23510	Hepatocellular carcinoma, NOS	no	2008
TCGA-DD-A1EA-01A	8052c374-9435-4588-b970-68565c56dbb7	Adenomas and Adenocarcinomas	8052c374-9435-4588-b970-68565c56dbb7	TCGA-DD-A1EA	Liver and intrahepatic bile ducts	Not Reported	asian	male	not hispanic or latino	Alive	68	-24925	1934		Liver and intrahepatic bile ducts	TCGA-LIHC	Adenomas and Adenocarcinomas	Liver Hepatocellular Carcinoma	TCGA	c2eb5c30-93cc-5a99-b9e4-f676e35ed7f8	DD	Mayo Clinic - Rochester	Liver hepatocellular carcinoma	NCH																No	Stage II	0	not reported	Liver	2415	24925	Hepatocellular carcinoma, NOS	no	2002
TCGA-DD-A73F-01A	870c86e7-d6e1-4f9d-bb0b-bd1c66d6bcde	Adenomas and Adenocarcinomas	870c86e7-d6e1-4f9d-bb0b-bd1c66d6bcde	TCGA-DD-A73F	Liver and intrahepatic bile ducts	Not Reported	white	female	not hispanic or latino	Alive	77	-28234	1933		Liver and intrahepatic bile ducts	TCGA-LIHC	Adenomas and Adenocarcinomas	Liver Hepatocellular Carcinoma	TCGA	c2eb5c30-93cc-5a99-b9e4-f676e35ed7f8	DD	Mayo Clinic - Rochester	Liver hepatocellular carcinoma	NCH																No	Stage I	0	not reported	Liver	1085	28234	Hepatocellular carcinoma, NOS	no	2010
TCGA-ED-A97K-01A	8778dc9e-a7db-4464-a8af-11addb5e441a	Adenomas and Adenocarcinomas	8778dc9e-a7db-4464-a8af-11addb5e441a	TCGA-ED-A97K	Liver and intrahepatic bile ducts	Not Reported	asian	male	not hispanic or latino	Alive	54	-20073	1959		Liver and intrahepatic bile ducts	TCGA-LIHC	Adenomas and Adenocarcinomas	Liver Hepatocellular Carcinoma	TCGA	8d5c4bc3-5ad6-5c07-8738-a6632e4d59d4	ED	Asterand	Liver hepatocellular carcinoma	NCH																No	Stage IIIA	0	not reported	Liver	6	20073	Combined hepatocellular carcinoma and cholangiocarcinoma	no	2013
TCGA-DD-A3A1-11A	877b9f6b-9b34-40ed-933f-8fef204edf21	Adenomas and Adenocarcinomas	877b9f6b-9b34-40ed-933f-8fef204edf21	TCGA-DD-A3A1	Liver and intrahepatic bile ducts	Not Reported	not reported	male	not reported	Dead	65	-24046	1936	2001	Liver and intrahepatic bile ducts	TCGA-LIHC	Adenomas and Adenocarcinomas	Liver Hepatocellular Carcinoma	TCGA	c2eb5c30-93cc-5a99-b9e4-f676e35ed7f8	DD	Mayo Clinic - Rochester	Liver hepatocellular carcinoma	NCH	233															No	Stage IIIA	0	not reported	Liver		24046	Hepatocellular carcinoma, NOS	no	2001
TCGA-DD-A3A1-01A	877b9f6b-9b34-40ed-933f-8fef204edf21	Adenomas and Adenocarcinomas	877b9f6b-9b34-40ed-933f-8fef204edf21	TCGA-DD-A3A1	Liver and intrahepatic bile ducts	Not Reported	not reported	male	not reported	Dead	65	-24046	1936	2001	Liver and intrahepatic bile ducts	TCGA-LIHC	Adenomas and Adenocarcinomas	Liver Hepatocellular Carcinoma	TCGA	c2eb5c30-93cc-5a99-b9e4-f676e35ed7f8	DD	Mayo Clinic - Rochester	Liver hepatocellular carcinoma	NCH	233															No	Stage IIIA	0	not reported	Liver		24046	Hepatocellular carcinoma, NOS	no	2001
TCGA-DD-A4NG-01A	89791f8f-dc06-4a04-b166-afbfd6cf53de	Adenomas and Adenocarcinomas	89791f8f-dc06-4a04-b166-afbfd6cf53de	TCGA-DD-A4NG	Liver and intrahepatic bile ducts	Not Reported	white	male	not hispanic or latino	Dead	77	-28234	1934		Liver and intrahepatic bile ducts	TCGA-LIHC	Adenomas and Adenocarcinomas	Liver Hepatocellular Carcinoma	TCGA	c2eb5c30-93cc-5a99-b9e4-f676e35ed7f8	DD	Mayo Clinic - Rochester	Liver hepatocellular carcinoma	NCH	802															No	Stage IIIA	0	not reported	Liver	445	28234	Hepatocellular carcinoma, NOS	no	2011
TCGA-DD-AADG-01A	89d1261c-6d93-4298-a2af-b5ff52be0cb6	Adenomas and Adenocarcinomas	89d1261c-6d93-4298-a2af-b5ff52be0cb6	TCGA-DD-AADG	Liver and intrahepatic bile ducts	Not Reported	asian	male	not hispanic or latino	Alive	70	-25887	1941		Liver and intrahepatic bile ducts	TCGA-LIHC	Adenomas and Adenocarcinomas	Liver Hepatocellular Carcinoma	TCGA	c2eb5c30-93cc-5a99-b9e4-f676e35ed7f8	DD	Mayo Clinic - Rochester	Liver hepatocellular carcinoma	NCH																No	Stage IIIA	0	not reported	Liver	1145	25887	Hepatocellular carcinoma, NOS	no	2011
TCGA-DD-AACV-01A	8e79ea29-787e-4a33-8465-9891776f47ed	Adenomas and Adenocarcinomas	8e79ea29-787e-4a33-8465-9891776f47ed	TCGA-DD-AACV	Liver and intrahepatic bile ducts	Not Reported	asian	male	not hispanic or latino	Alive	53	-19660	1957		Liver and intrahepatic bile ducts	TCGA-LIHC	Adenomas and Adenocarcinomas	Liver Hepatocellular Carcinoma	TCGA	c2eb5c30-93cc-5a99-b9e4-f676e35ed7f8	DD	Mayo Clinic - Rochester	Liver hepatocellular carcinoma	NCH																No	Stage I	0	not reported	Liver	1531	19660	Hepatocellular carcinoma, NOS	no	2010
TCGA-DD-AAVV-01A	915f531b-8448-41c7-9dfb-9c83062b906e	Adenomas and Adenocarcinomas	915f531b-8448-41c7-9dfb-9c83062b906e	TCGA-DD-AAVV	Liver and intrahepatic bile ducts	Not Reported	asian	male	not hispanic or latino	Alive	56	-20751	1951		Liver and intrahepatic bile ducts	TCGA-LIHC	Adenomas and Adenocarcinomas	Liver Hepatocellular Carcinoma	TCGA	c2eb5c30-93cc-5a99-b9e4-f676e35ed7f8	DD	Mayo Clinic - Rochester	Liver hepatocellular carcinoma	NCH																No	Stage II	0	not reported	Liver	2455	20751	Hepatocellular carcinoma, NOS	no	2007
TCGA-DD-AACJ-01A	93afbfa1-4d03-4105-8dda-b095f0ab308a	Adenomas and Adenocarcinomas	93afbfa1-4d03-4105-8dda-b095f0ab308a	TCGA-DD-AACJ	Liver and intrahepatic bile ducts	Not Reported	asian	male	not hispanic or latino	Alive	75	-27528	1933		Liver and intrahepatic bile ducts	TCGA-LIHC	Adenomas and Adenocarcinomas	Liver Hepatocellular Carcinoma	TCGA	c2eb5c30-93cc-5a99-b9e4-f676e35ed7f8	DD	Mayo Clinic - Rochester	Liver hepatocellular carcinoma	NCH																No	Stage II	0	not reported	Liver	2102	27528	Hepatocellular carcinoma, NOS	no	2008
TCGA-EP-A12J-11A	959918d7-cb84-4745-a72f-d138176b1ecb	Adenomas and Adenocarcinomas	959918d7-cb84-4745-a72f-d138176b1ecb	TCGA-EP-A12J	Liver and intrahepatic bile ducts	Not Reported	black or african american	male	not hispanic or latino	Alive	62	-22997	1948		Liver and intrahepatic bile ducts	TCGA-LIHC	Adenomas and Adenocarcinomas	Liver Hepatocellular Carcinoma	TCGA	dbcb7cb8-b22c-5a78-9d41-b93e7eb08f05	EP	Christiana Healthcare	Liver hepatocellular carcinoma	NCH																No	Stage I	0	not reported	Liver	570	22997	Hepatocellular carcinoma, NOS	no	2010
TCGA-EP-A12J-01A	959918d7-cb84-4745-a72f-d138176b1ecb	Adenomas and Adenocarcinomas	959918d7-cb84-4745-a72f-d138176b1ecb	TCGA-EP-A12J	Liver and intrahepatic bile ducts	Not Reported	black or african american	male	not hispanic or latino	Alive	62	-22997	1948		Liver and intrahepatic bile ducts	TCGA-LIHC	Adenomas and Adenocarcinomas	Liver Hepatocellular Carcinoma	TCGA	dbcb7cb8-b22c-5a78-9d41-b93e7eb08f05	EP	Christiana Healthcare	Liver hepatocellular carcinoma	NCH																No	Stage I	0	not reported	Liver	570	22997	Hepatocellular carcinoma, NOS	no	2010
TCGA-DD-AADO-01A	9f056388-7529-4fd1-af11-c82cc350f51c	Adenomas and Adenocarcinomas	9f056388-7529-4fd1-af11-c82cc350f51c	TCGA-DD-AADO	Liver and intrahepatic bile ducts	Not Reported	asian	male	not hispanic or latino	Alive	55	-20139	1958		Liver and intrahepatic bile ducts	TCGA-LIHC	Adenomas and Adenocarcinomas	Liver Hepatocellular Carcinoma	TCGA	c2eb5c30-93cc-5a99-b9e4-f676e35ed7f8	DD	Mayo Clinic - Rochester	Liver hepatocellular carcinoma	NCH																No	Stage I	0	not reported	Liver	453	20139	Hepatocellular carcinoma, NOS	no	2013
TCGA-DD-AAVS-01A	9fc30c21-2c78-4843-a658-fe84a64b8fad	Adenomas and Adenocarcinomas	9fc30c21-2c78-4843-a658-fe84a64b8fad	TCGA-DD-AAVS	Liver and intrahepatic bile ducts	Not Reported	asian	male	not hispanic or latino	Alive	56	-20586	1951		Liver and intrahepatic bile ducts	TCGA-LIHC	Adenomas and Adenocarcinomas	Liver Hepatocellular Carcinoma	TCGA	c2eb5c30-93cc-5a99-b9e4-f676e35ed7f8	DD	Mayo Clinic - Rochester	Liver hepatocellular carcinoma	NCH																No	Stage I	0	not reported	Liver	1823	20586	Hepatocellular carcinoma, NOS	no	2007
TCGA-DD-AAE6-01A	a61f823b-9164-4bd6-92f4-0a8d8ff0f55e	Adenomas and Adenocarcinomas	a61f823b-9164-4bd6-92f4-0a8d8ff0f55e	TCGA-DD-AAE6	Liver and intrahepatic bile ducts	Not Reported	asian	female	not hispanic or latino	Alive	59	-21764	1953		Liver and intrahepatic bile ducts	TCGA-LIHC	Adenomas and Adenocarcinomas	Liver Hepatocellular Carcinoma	TCGA	c2eb5c30-93cc-5a99-b9e4-f676e35ed7f8	DD	Mayo Clinic - Rochester	Liver hepatocellular carcinoma	NCH																No	Stage I	0	not reported	Liver	141	21764	Hepatocellular carcinoma, NOS	no	2012
TCGA-G3-AAV6-01A	a6733fa1-030a-45ed-9c24-0e64164d4998	Adenomas and Adenocarcinomas	a6733fa1-030a-45ed-9c24-0e64164d4998	TCGA-G3-AAV6	Liver and intrahepatic bile ducts	Not Reported	white	female	not hispanic or latino	Dead	53	-19556	1960	2013	Liver and intrahepatic bile ducts	TCGA-LIHC	Adenomas and Adenocarcinomas	Liver Hepatocellular Carcinoma	TCGA	addd7b04-91a3-5179-99a5-cbff20df6bb4	G3	Alberta Health Services	Liver hepatocellular carcinoma	NCH	65															No	Stage IIIA	0	not reported	Liver		19556	Hepatocellular carcinoma, NOS	no	2013
TCGA-ED-A82E-01A	a96b67ba-6180-4b80-8792-877860421ca0	Adenomas and Adenocarcinomas	a96b67ba-6180-4b80-8792-877860421ca0	TCGA-ED-A82E	Liver and intrahepatic bile ducts	Not Reported	asian	female	not hispanic or latino	Alive	60	-22234	1953		Liver and intrahepatic bile ducts	TCGA-LIHC	Adenomas and Adenocarcinomas	Liver Hepatocellular Carcinoma	TCGA	8d5c4bc3-5ad6-5c07-8738-a6632e4d59d4	ED	Asterand	Liver hepatocellular carcinoma	NCH																No	Stage IIIA	0	not reported	Liver	408	22234	Hepatocellular carcinoma, NOS	no	2013
TCGA-DD-AAC9-01A	ac6a1e0c-dba0-4b21-b12b-a501ed796bec	Adenomas and Adenocarcinomas	ac6a1e0c-dba0-4b21-b12b-a501ed796bec	TCGA-DD-AAC9	Liver and intrahepatic bile ducts	Not Reported	asian	male	not hispanic or latino	Alive	51	-18911	1957		Liver and intrahepatic bile ducts	TCGA-LIHC	Adenomas and Adenocarcinomas	Liver Hepatocellular Carcinoma	TCGA	c2eb5c30-93cc-5a99-b9e4-f676e35ed7f8	DD	Mayo Clinic - Rochester	Liver hepatocellular carcinoma	NCH																No	Stage I	0	not reported	Liver	347	18911	Hepatocellular carcinoma, NOS	no	2008
TCGA-UB-A7MB-01A	af1e56af-410c-4cad-a4e8-1c6937f1a350	Adenomas and Adenocarcinomas	af1e56af-410c-4cad-a4e8-1c6937f1a350	TCGA-UB-A7MB	Liver and intrahepatic bile ducts	Not Reported	white	male	not hispanic or latino	Alive	24	-8951	1989		Liver and intrahepatic bile ducts	TCGA-LIHC	Adenomas and Adenocarcinomas	Liver Hepatocellular Carcinoma	TCGA	2a8f962a-d2a8-5fb6-aea0-6bf694c0769c	UB	UCSF	Liver hepatocellular carcinoma	NCH																No	Stage II	0	not reported	Liver	601	8951	Hepatocellular carcinoma, NOS	no	2013
TCGA-QA-A7B7-01A	b0952fd6-62ee-44ef-9a2a-e5262ed4721a	Adenomas and Adenocarcinomas	b0952fd6-62ee-44ef-9a2a-e5262ed4721a	TCGA-QA-A7B7	Liver and intrahepatic bile ducts	Not Reported	black or african american	male	not hispanic or latino	Alive	48	-17636	1965		Liver and intrahepatic bile ducts	TCGA-LIHC	Adenomas and Adenocarcinomas	Liver Hepatocellular Carcinoma	TCGA	73b91143-060e-5d8f-8183-b5dff41350b0	QA	Emory University	Liver hepatocellular carcinoma	NCH																No	Stage II	0	not reported	Liver	94	17636	Hepatocellular carcinoma, NOS	no	2013
TCGA-CC-A7IL-01A	b54df65f-8a6b-4405-9918-90d53418804c	Adenomas and Adenocarcinomas	b54df65f-8a6b-4405-9918-90d53418804c	TCGA-CC-A7IL	Liver and intrahepatic bile ducts	Not Reported	asian	male	not hispanic or latino	Dead	61	-22319	1952		Liver and intrahepatic bile ducts	TCGA-LIHC	Adenomas and Adenocarcinomas	Liver Hepatocellular Carcinoma	TCGA	be652f28-50ec-5d4e-bc42-79a304ee03db	CC	ILSBio	Liver hepatocellular carcinoma	NCH	278															No	Stage IIIA	0	not reported	Liver	0	22319	Hepatocellular carcinoma, NOS	no	2013
TCGA-YA-A8S7-01A	bb2069d3-e699-4a8a-bb61-b3c28b98a66b	Adenomas and Adenocarcinomas	bb2069d3-e699-4a8a-bb61-b3c28b98a66b	TCGA-YA-A8S7	Liver and intrahepatic bile ducts	Not Reported	white	male	hispanic or latino	Dead	68	-25188	1944	2013	Liver and intrahepatic bile ducts	TCGA-LIHC	Adenomas and Adenocarcinomas	Liver Hepatocellular Carcinoma	TCGA	f9d27424-561d-5b8b-9351-bc1e1cb59caa	YA	Spectrum Health	Liver hepatocellular carcinoma	NCH	412															No	Stage IIIA	0	not reported	Liver		25188	Hepatocellular carcinoma, NOS	no	2012
TCGA-2Y-A9H6-01A	bc3502bc-bbf6-44f2-a1f4-d1567819aefb	Adenomas and Adenocarcinomas	bc3502bc-bbf6-44f2-a1f4-d1567819aefb	TCGA-2Y-A9H6	Liver and intrahepatic bile ducts	Not Reported	white	female	not hispanic or latino	Alive	68	-24982	1943		Liver and intrahepatic bile ducts	TCGA-LIHC	Adenomas and Adenocarcinomas	Liver Hepatocellular Carcinoma	TCGA	33e340f9-a97a-56eb-a3e6-aad831681cb4	2Y	Moffitt Cancer Center	Liver hepatocellular carcinoma	NCH																Not Reported	Stage I	0	not reported	Liver	357	24982	Hepatocellular carcinoma, NOS	yes	2011
TCGA-DD-AAVY-01A	c36f9ffe-515b-4895-b82a-aadc49fe3016	Adenomas and Adenocarcinomas	c36f9ffe-515b-4895-b82a-aadc49fe3016	TCGA-DD-AAVY	Liver and intrahepatic bile ducts	Not Reported	asian	male	not hispanic or latino	Alive	56	-20709	1953		Liver and intrahepatic bile ducts	TCGA-LIHC	Adenomas and Adenocarcinomas	Liver Hepatocellular Carcinoma	TCGA	c2eb5c30-93cc-5a99-b9e4-f676e35ed7f8	DD	Mayo Clinic - Rochester	Liver hepatocellular carcinoma	NCH																No	Stage IIIA	0	not reported	Liver	1970	20709	Hepatocellular carcinoma, NOS	no	2009
TCGA-BW-A5NQ-01A	c7f1b389-aec7-4993-8afb-b7a56064f8fc	Adenomas and Adenocarcinomas	c7f1b389-aec7-4993-8afb-b7a56064f8fc	TCGA-BW-A5NQ	Liver and intrahepatic bile ducts	Not Reported	white	male	not hispanic or latino	Alive	63	-23353	1947		Liver and intrahepatic bile ducts	TCGA-LIHC	Adenomas and Adenocarcinomas	Liver Hepatocellular Carcinoma	TCGA	0e691470-b18b-5803-9e4a-ee2cfbaae7b4	BW	St. Joseph's Medical Center-(MD)	Liver hepatocellular carcinoma	NCH																Not Reported	Stage I	0	not reported	Liver	0	23353	Hepatocellular carcinoma, NOS	yes	2010
TCGA-DD-AADU-01A	cf358fb8-866c-4780-a550-d6c1c30b8c63	Adenomas and Adenocarcinomas	cf358fb8-866c-4780-a550-d6c1c30b8c63	TCGA-DD-AADU	Liver and intrahepatic bile ducts	Not Reported	asian	male	not hispanic or latino	Alive	60	-21940	1953		Liver and intrahepatic bile ducts	TCGA-LIHC	Adenomas and Adenocarcinomas	Liver Hepatocellular Carcinoma	TCGA	c2eb5c30-93cc-5a99-b9e4-f676e35ed7f8	DD	Mayo Clinic - Rochester	Liver hepatocellular carcinoma	NCH																No	Stage II	0	not reported	Liver	554	21940	Hepatocellular carcinoma, NOS	no	2013
TCGA-2Y-A9H2-01A	cf7f0473-eaf3-4259-a68e-475a782fc84c	Adenomas and Adenocarcinomas	cf7f0473-eaf3-4259-a68e-475a782fc84c	TCGA-2Y-A9H2	Liver and intrahepatic bile ducts	Not Reported	white	female	not hispanic or latino	Alive	64	-23653	1946		Liver and intrahepatic bile ducts	TCGA-LIHC	Adenomas and Adenocarcinomas	Liver Hepatocellular Carcinoma	TCGA	33e340f9-a97a-56eb-a3e6-aad831681cb4	2Y	Moffitt Cancer Center	Liver hepatocellular carcinoma	NCH																No	Stage I	0	not reported	Liver	1731	23653	Hepatocellular carcinoma, NOS	no	2010
TCGA-CC-A8HS-01A	d18cd259-267e-47b5-9353-ad3454e048a0	Adenomas and Adenocarcinomas	d18cd259-267e-47b5-9353-ad3454e048a0	TCGA-CC-A8HS	Liver and intrahepatic bile ducts	Not Reported	asian	male	not hispanic or latino	Dead	18	-6617	1995		Liver and intrahepatic bile ducts	TCGA-LIHC	Adenomas and Adenocarcinomas	Liver Hepatocellular Carcinoma	TCGA	be652f28-50ec-5d4e-bc42-79a304ee03db	CC	ILSBio	Liver hepatocellular carcinoma	NCH	300															No	Stage IIIC	0	not reported	Liver	0	6617	Hepatocellular carcinoma, NOS	no	2013
TCGA-DD-AACY-01A	d884561b-5828-4c47-acd7-3f02e181b596	Adenomas and Adenocarcinomas	d884561b-5828-4c47-acd7-3f02e181b596	TCGA-DD-AACY	Liver and intrahepatic bile ducts	Not Reported	asian	male	not hispanic or latino	Alive	61	-22332	1949		Liver and intrahepatic bile ducts	TCGA-LIHC	Adenomas and Adenocarcinomas	Liver Hepatocellular Carcinoma	TCGA	c2eb5c30-93cc-5a99-b9e4-f676e35ed7f8	DD	Mayo Clinic - Rochester	Liver hepatocellular carcinoma	NCH																No	Stage I	0	not reported	Liver	1450	22332	Hepatocellular carcinoma, NOS	no	2010
TCGA-BD-A3EP-01A	de302b98-250d-42fe-9945-11e1b2bbd3c6	Adenomas and Adenocarcinomas	de302b98-250d-42fe-9945-11e1b2bbd3c6	TCGA-BD-A3EP	Liver and intrahepatic bile ducts	Not Reported	black or african american	female	not hispanic or latino	Alive	75	-27756	1935		Liver and intrahepatic bile ducts	TCGA-LIHC	Adenomas and Adenocarcinomas	Liver Hepatocellular Carcinoma	TCGA	86f2ecb2-6c8a-51da-943d-4acb6d72576d	BD	University of Pittsburgh	Liver hepatocellular carcinoma	NCH																No	Stage I	0	not reported	Liver	409	27756	Hepatocellular carcinoma, NOS	no	2010
TCGA-BD-A3EP-11A	de302b98-250d-42fe-9945-11e1b2bbd3c6	Adenomas and Adenocarcinomas	de302b98-250d-42fe-9945-11e1b2bbd3c6	TCGA-BD-A3EP	Liver and intrahepatic bile ducts	Not Reported	black or african american	female	not hispanic or latino	Alive	75	-27756	1935		Liver and intrahepatic bile ducts	TCGA-LIHC	Adenomas and Adenocarcinomas	Liver Hepatocellular Carcinoma	TCGA	86f2ecb2-6c8a-51da-943d-4acb6d72576d	BD	University of Pittsburgh	Liver hepatocellular carcinoma	NCH																No	Stage I	0	not reported	Liver	409	27756	Hepatocellular carcinoma, NOS	no	2010
TCGA-CC-A123-01A	e2f6d3aa-b817-4193-a550-8e53265aa336	Adenomas and Adenocarcinomas	e2f6d3aa-b817-4193-a550-8e53265aa336	TCGA-CC-A123	Liver and intrahepatic bile ducts	Not Reported	asian	female	not hispanic or latino	Alive	24	-9107	1986		Liver and intrahepatic bile ducts	TCGA-LIHC	Adenomas and Adenocarcinomas	Liver Hepatocellular Carcinoma	TCGA	be652f28-50ec-5d4e-bc42-79a304ee03db	CC	ILSBio	Liver hepatocellular carcinoma	NCH																No	Stage IIIA	0	not reported	Liver	219	9107	Hepatocellular carcinoma, NOS	no	2010
TCGA-DD-AADY-01A	e42e4244-dce8-453a-b5e0-7593a9b5af61	Adenomas and Adenocarcinomas	e42e4244-dce8-453a-b5e0-7593a9b5af61	TCGA-DD-AADY	Liver and intrahepatic bile ducts	Not Reported	asian	female	not hispanic or latino	Alive	55	-20233	1958		Liver and intrahepatic bile ducts	TCGA-LIHC	Adenomas and Adenocarcinomas	Liver Hepatocellular Carcinoma	TCGA	c2eb5c30-93cc-5a99-b9e4-f676e35ed7f8	DD	Mayo Clinic - Rochester	Liver hepatocellular carcinoma	NCH																No	Stage I	0	not reported	Liver	555	20233	Hepatocellular carcinoma, NOS	no	2013
TCGA-UB-AA0V-01A	ea214f79-0f6b-403f-8693-c844bf4b77cb	Adenomas and Adenocarcinomas	ea214f79-0f6b-403f-8693-c844bf4b77cb	TCGA-UB-AA0V	Liver and intrahepatic bile ducts	Not Reported	white	female	not hispanic or latino	Alive	69	-25340	1944		Liver and intrahepatic bile ducts	TCGA-LIHC	Adenomas and Adenocarcinomas	Liver Hepatocellular Carcinoma	TCGA	2a8f962a-d2a8-5fb6-aea0-6bf694c0769c	UB	UCSF	Liver hepatocellular carcinoma	NCH																Not Reported	Stage I	0	not reported	Liver	314	25340	Hepatocellular carcinoma, NOS	yes	2013
TCGA-DD-AACC-01A	ed8c0d53-5db0-4b77-95ec-15971926e313	Adenomas and Adenocarcinomas	ed8c0d53-5db0-4b77-95ec-15971926e313	TCGA-DD-AACC	Liver and intrahepatic bile ducts	Not Reported	asian	male	not hispanic or latino	Dead	61	-22499	1947	2012	Liver and intrahepatic bile ducts	TCGA-LIHC	Adenomas and Adenocarcinomas	Liver Hepatocellular Carcinoma	TCGA	c2eb5c30-93cc-5a99-b9e4-f676e35ed7f8	DD	Mayo Clinic - Rochester	Liver hepatocellular carcinoma	NCH	1685															No	Stage I	0	not reported	Liver		22499	Hepatocellular carcinoma, NOS	no	2008
TCGA-EP-A3RK-11A	f15279dd-5d12-460b-9bd1-b4f95681ca65	Adenomas and Adenocarcinomas	f15279dd-5d12-460b-9bd1-b4f95681ca65	TCGA-EP-A3RK	Liver and intrahepatic bile ducts	Not Reported	white	male	not hispanic or latino	Alive	73	-26985	1939		Liver and intrahepatic bile ducts	TCGA-LIHC	Adenomas and Adenocarcinomas	Liver Hepatocellular Carcinoma	TCGA	dbcb7cb8-b22c-5a78-9d41-b93e7eb08f05	EP	Christiana Healthcare	Liver hepatocellular carcinoma	NCH																No	Stage IIIA	0	not reported	Liver	363	26985	Hepatocellular carcinoma, NOS	no	2012
TCGA-EP-A3RK-01A	f15279dd-5d12-460b-9bd1-b4f95681ca65	Adenomas and Adenocarcinomas	f15279dd-5d12-460b-9bd1-b4f95681ca65	TCGA-EP-A3RK	Liver and intrahepatic bile ducts	Not Reported	white	male	not hispanic or latino	Alive	73	-26985	1939		Liver and intrahepatic bile ducts	TCGA-LIHC	Adenomas and Adenocarcinomas	Liver Hepatocellular Carcinoma	TCGA	dbcb7cb8-b22c-5a78-9d41-b93e7eb08f05	EP	Christiana Healthcare	Liver hepatocellular carcinoma	NCH																No	Stage IIIA	0	not reported	Liver	363	26985	Hepatocellular carcinoma, NOS	no	2012
TCGA-BC-A8YO-01A	f53a70d9-a774-4969-896e-2dcdd4d02a7a	Adenomas and Adenocarcinomas	f53a70d9-a774-4969-896e-2dcdd4d02a7a	TCGA-BC-A8YO	Liver and intrahepatic bile ducts	Not Reported	white	female	not hispanic or latino	Alive	66	-24189	1947		Liver and intrahepatic bile ducts	TCGA-LIHC	Adenomas and Adenocarcinomas	Liver Hepatocellular Carcinoma	TCGA	735fda57-1a46-5afd-a1c0-99af9115c0af	BC	UNC	Liver hepatocellular carcinoma	NCH																No	Stage IIIC	0	not reported	Liver	562	24189	Hepatocellular carcinoma, NOS	no	2013
TCGA-UB-A7MC-01A	f82aff25-0725-48d1-aefd-d60800f7d1ab	Adenomas and Adenocarcinomas	f82aff25-0725-48d1-aefd-d60800f7d1ab	TCGA-UB-A7MC	Liver and intrahepatic bile ducts	Not Reported	white	male	not hispanic or latino	Alive	59	-21733	1954		Liver and intrahepatic bile ducts	TCGA-LIHC	Adenomas and Adenocarcinomas	Liver Hepatocellular Carcinoma	TCGA	2a8f962a-d2a8-5fb6-aea0-6bf694c0769c	UB	UCSF	Liver hepatocellular carcinoma	NCH																No	Stage IIIA	0	not reported	Liver	500	21733	Hepatocellular carcinoma, NOS	no	2013
TCGA-GJ-A3OU-01A	fb2abc2a-ecf1-4184-912f-26a649f861ff	Adenomas and Adenocarcinomas	fb2abc2a-ecf1-4184-912f-26a649f861ff	TCGA-GJ-A3OU	Liver and intrahepatic bile ducts	Not Reported	white	male	not hispanic or latino	Alive	59	-21671	1952		Liver and intrahepatic bile ducts	TCGA-LIHC	Adenomas and Adenocarcinomas	Liver Hepatocellular Carcinoma	TCGA	cf12df24-06a9-523f-ab6c-234ab95cf1c9	GJ	ABS - IUPUI	Liver hepatocellular carcinoma	NCH																No	Stage I	0	not reported	Liver	879	21671	Hepatocellular carcinoma, clear cell type	no	2011
TCGA-ZP-A9D2-01A	cbb89556-d783-4e70-8db4-ef53e9a45922	Adenomas and Adenocarcinomas	cbb89556-d783-4e70-8db4-ef53e9a45922	TCGA-ZP-A9D2	Liver and intrahepatic bile ducts	Not Reported	white	male	not hispanic or latino	Dead	51	-18717	1961		Liver and intrahepatic bile ducts	TCGA-LIHC	Adenomas and Adenocarcinomas	Liver Hepatocellular Carcinoma	TCGA	9063dd32-2419-5b6e-a800-67ea5f1f71f4	ZP	Medical College of Wisconsin	Liver hepatocellular carcinoma	NCH	765															No		0	not reported	Liver	743	18717	Hepatocellular carcinoma, NOS	no	2012
TCGA-DD-AACP-01A	7ad77384-0946-4fb5-9b10-bdc8a5fc8d87	Adenomas and Adenocarcinomas	7ad77384-0946-4fb5-9b10-bdc8a5fc8d87	TCGA-DD-AACP	Liver and intrahepatic bile ducts	Not Reported	asian	male	not hispanic or latino	Alive	64	-23728	1945		Liver and intrahepatic bile ducts	TCGA-LIHC	Adenomas and Adenocarcinomas	Liver Hepatocellular Carcinoma	TCGA	c2eb5c30-93cc-5a99-b9e4-f676e35ed7f8	DD	Mayo Clinic - Rochester	Liver hepatocellular carcinoma	NCH																No	Stage I	0	not reported	Liver	415	23728	Hepatocellular carcinoma, NOS	no	2009
TCGA-CC-5261-01A	1ad7f17e-b3b8-40e9-aab8-5a17e0aec408	Adenomas and Adenocarcinomas	1ad7f17e-b3b8-40e9-aab8-5a17e0aec408	TCGA-CC-5261	Liver and intrahepatic bile ducts	Not Reported	asian	male	not hispanic or latino	Dead	44	-16373	1966		Liver and intrahepatic bile ducts	TCGA-LIHC	Adenomas and Adenocarcinomas	Liver Hepatocellular Carcinoma	TCGA	be652f28-50ec-5d4e-bc42-79a304ee03db	CC	ILSBio	Liver hepatocellular carcinoma	NCH	97															No	Stage II	0	not reported	Liver	12	16373	Hepatocellular carcinoma, NOS	no	2010
TCGA-ZS-A9CD-01A	9197ca4c-e48c-43af-ba61-d894faf3cc24	Adenomas and Adenocarcinomas	9197ca4c-e48c-43af-ba61-d894faf3cc24	TCGA-ZS-A9CD	Liver and intrahepatic bile ducts	Not Reported	white	male	not hispanic or latino	Dead	73	-26915	1937	2013	Liver and intrahepatic bile ducts	TCGA-LIHC	Adenomas and Adenocarcinomas	Liver Hepatocellular Carcinoma	TCGA	33a38997-77be-52dc-b79d-890d8d4b792b	ZS	Tayside Tissue Bank	Liver hepatocellular carcinoma	NCH	1386															No	Stage II	0	not reported	Liver		26915	Hepatocellular carcinoma, NOS	no	2010
TCGA-UB-A7MD-01A	c49b41bf-0025-4682-966b-cfe8fb2b2546	Adenomas and Adenocarcinomas	c49b41bf-0025-4682-966b-cfe8fb2b2546	TCGA-UB-A7MD	Liver and intrahepatic bile ducts	Not Reported	black or african american	male	not hispanic or latino	Dead	67	-24717	1946	2013	Liver and intrahepatic bile ducts	TCGA-LIHC	Adenomas and Adenocarcinomas	Liver Hepatocellular Carcinoma	TCGA	2a8f962a-d2a8-5fb6-aea0-6bf694c0769c	UB	UCSF	Liver hepatocellular carcinoma	NCH	52															No	Stage I	0	not reported	Liver		24717	Hepatocellular carcinoma, NOS	no	2013
TCGA-2Y-A9HA-01A	a25a714e-c142-482b-91c8-4fea763e0254	Adenomas and Adenocarcinomas	a25a714e-c142-482b-91c8-4fea763e0254	TCGA-2Y-A9HA	Liver and intrahepatic bile ducts	Not Reported	white	male	not hispanic or latino	Dead	70	-25892	1942	2012	Liver and intrahepatic bile ducts	TCGA-LIHC	Adenomas and Adenocarcinomas	Liver Hepatocellular Carcinoma	TCGA	33e340f9-a97a-56eb-a3e6-aad831681cb4	2Y	Moffitt Cancer Center	Liver hepatocellular carcinoma	NCH	36															No	Stage II	0	not reported	Liver		25892	Hepatocellular carcinoma, NOS	no	2012
TCGA-RC-A6M3-01A	c6a74db2-cf97-4c7b-be8c-557ee27e1d43	Adenomas and Adenocarcinomas	c6a74db2-cf97-4c7b-be8c-557ee27e1d43	TCGA-RC-A6M3	Liver and intrahepatic bile ducts	Not Reported	american indian or alaska native	male	not reported	Alive	24	-8899	1985		Liver and intrahepatic bile ducts	TCGA-LIHC	Adenomas and Adenocarcinomas	Liver Hepatocellular Carcinoma	TCGA	ae9dc463-76e6-5b63-9123-f080997fdf85	RC	University of Utah	Liver hepatocellular carcinoma	NCH																No	Stage II	0	not reported	Liver	0	8899	Hepatocellular carcinoma, NOS	no	2009
TCGA-ZP-A9CY-01A	34fd27ce-930a-4f29-8a6e-dae4949d92eb	Adenomas and Adenocarcinomas	34fd27ce-930a-4f29-8a6e-dae4949d92eb	TCGA-ZP-A9CY	Liver and intrahepatic bile ducts	Not Reported	white	female	not hispanic or latino	Alive	66	-24223	1945		Liver and intrahepatic bile ducts	TCGA-LIHC	Adenomas and Adenocarcinomas	Liver Hepatocellular Carcinoma	TCGA	9063dd32-2419-5b6e-a800-67ea5f1f71f4	ZP	Medical College of Wisconsin	Liver hepatocellular carcinoma	NCH																No		0	not reported	Liver	782	24223	Hepatocellular carcinoma, NOS	no	2011
TCGA-DD-AAVZ-01A	11f69d9f-a67d-41fa-95a9-baa194b3fcfb	Adenomas and Adenocarcinomas	11f69d9f-a67d-41fa-95a9-baa194b3fcfb	TCGA-DD-AAVZ	Liver and intrahepatic bile ducts	Not Reported	asian	male	not hispanic or latino	Alive	38	-14005	1971		Liver and intrahepatic bile ducts	TCGA-LIHC	Adenomas and Adenocarcinomas	Liver Hepatocellular Carcinoma	TCGA	c2eb5c30-93cc-5a99-b9e4-f676e35ed7f8	DD	Mayo Clinic - Rochester	Liver hepatocellular carcinoma	NCH																No	Stage I	0	not reported	Liver	1900	14005	Hepatocellular carcinoma, NOS	no	2009
TCGA-DD-A1EC-01A	520a709a-87f6-4f3d-b2a2-9192e3b65c5b	Adenomas and Adenocarcinomas	520a709a-87f6-4f3d-b2a2-9192e3b65c5b	TCGA-DD-A1EC	Liver and intrahepatic bile ducts	Not Reported	white	female	not hispanic or latino	Alive	20	-7363	1984		Liver and intrahepatic bile ducts	TCGA-LIHC	Adenomas and Adenocarcinomas	Liver Hepatocellular Carcinoma	TCGA	c2eb5c30-93cc-5a99-b9e4-f676e35ed7f8	DD	Mayo Clinic - Rochester	Liver hepatocellular carcinoma	NCH																No	Stage I	0	not reported	Liver	602	7363	Hepatocellular carcinoma, NOS	no	2004
TCGA-DD-A1EC-11A	520a709a-87f6-4f3d-b2a2-9192e3b65c5b	Adenomas and Adenocarcinomas	520a709a-87f6-4f3d-b2a2-9192e3b65c5b	TCGA-DD-A1EC	Liver and intrahepatic bile ducts	Not Reported	white	female	not hispanic or latino	Alive	20	-7363	1984		Liver and intrahepatic bile ducts	TCGA-LIHC	Adenomas and Adenocarcinomas	Liver Hepatocellular Carcinoma	TCGA	c2eb5c30-93cc-5a99-b9e4-f676e35ed7f8	DD	Mayo Clinic - Rochester	Liver hepatocellular carcinoma	NCH																No	Stage I	0	not reported	Liver	602	7363	Hepatocellular carcinoma, NOS	no	2004
TCGA-DD-AADN-01A	32e39c1d-b8e8-4efe-b451-8efb112d3518	Adenomas and Adenocarcinomas	32e39c1d-b8e8-4efe-b451-8efb112d3518	TCGA-DD-AADN	Liver and intrahepatic bile ducts	Not Reported	asian	male	not hispanic or latino	Alive	59	-21632	1953		Liver and intrahepatic bile ducts	TCGA-LIHC	Adenomas and Adenocarcinomas	Liver Hepatocellular Carcinoma	TCGA	c2eb5c30-93cc-5a99-b9e4-f676e35ed7f8	DD	Mayo Clinic - Rochester	Liver hepatocellular carcinoma	NCH																No	Stage I	0	not reported	Liver	898	21632	Hepatocellular carcinoma, NOS	no	2012
TCGA-DD-A1EB-11A	68015cc7-d3a1-4c90-b8fb-5d14143d9960	Adenomas and Adenocarcinomas	68015cc7-d3a1-4c90-b8fb-5d14143d9960	TCGA-DD-A1EB	Liver and intrahepatic bile ducts	Not Reported	not reported	female	not reported	Alive	72	-26471	1929		Liver and intrahepatic bile ducts	TCGA-LIHC	Adenomas and Adenocarcinomas	Liver Hepatocellular Carcinoma	TCGA	c2eb5c30-93cc-5a99-b9e4-f676e35ed7f8	DD	Mayo Clinic - Rochester	Liver hepatocellular carcinoma	NCH																No	Stage I	0	not reported	Liver	2017	26471	Hepatocellular carcinoma, NOS	no	2001
TCGA-DD-A1EB-01A	68015cc7-d3a1-4c90-b8fb-5d14143d9960	Adenomas and Adenocarcinomas	68015cc7-d3a1-4c90-b8fb-5d14143d9960	TCGA-DD-A1EB	Liver and intrahepatic bile ducts	Not Reported	not reported	female	not reported	Alive	72	-26471	1929		Liver and intrahepatic bile ducts	TCGA-LIHC	Adenomas and Adenocarcinomas	Liver Hepatocellular Carcinoma	TCGA	c2eb5c30-93cc-5a99-b9e4-f676e35ed7f8	DD	Mayo Clinic - Rochester	Liver hepatocellular carcinoma	NCH																No	Stage I	0	not reported	Liver	2017	26471	Hepatocellular carcinoma, NOS	no	2001
TCGA-G3-A25T-01A	f6e5979d-d6a9-4408-bd1b-1b37d1064e83	Adenomas and Adenocarcinomas	f6e5979d-d6a9-4408-bd1b-1b37d1064e83	TCGA-G3-A25T	Liver and intrahepatic bile ducts	Not Reported	white	female	not hispanic or latino	Alive	45	-16461	1962		Liver and intrahepatic bile ducts	TCGA-LIHC	Adenomas and Adenocarcinomas	Liver Hepatocellular Carcinoma	TCGA	addd7b04-91a3-5179-99a5-cbff20df6bb4	G3	Alberta Health Services	Liver hepatocellular carcinoma	NCH																No	Stage IIIA	0	not reported	Liver	1553	16461	Hepatocellular carcinoma, NOS	no	2007
TCGA-DD-AACA-02A	d6486001-240a-455a-980c-e06c25c61fa5	Adenomas and Adenocarcinomas	d6486001-240a-455a-980c-e06c25c61fa5	TCGA-DD-AACA	Liver and intrahepatic bile ducts	Not Reported	asian	male	not hispanic or latino	Alive	65	-23973	1943		Liver and intrahepatic bile ducts	TCGA-LIHC	Adenomas and Adenocarcinomas	Liver Hepatocellular Carcinoma	TCGA	c2eb5c30-93cc-5a99-b9e4-f676e35ed7f8	DD	Mayo Clinic - Rochester	Liver hepatocellular carcinoma	NCH																No	Stage I	0	not reported	Liver	2301	23973	Hepatocellular carcinoma, NOS	no	2008
TCGA-DD-AACA-01A	d6486001-240a-455a-980c-e06c25c61fa5	Adenomas and Adenocarcinomas	d6486001-240a-455a-980c-e06c25c61fa5	TCGA-DD-AACA	Liver and intrahepatic bile ducts	Not Reported	asian	male	not hispanic or latino	Alive	65	-23973	1943		Liver and intrahepatic bile ducts	TCGA-LIHC	Adenomas and Adenocarcinomas	Liver Hepatocellular Carcinoma	TCGA	c2eb5c30-93cc-5a99-b9e4-f676e35ed7f8	DD	Mayo Clinic - Rochester	Liver hepatocellular carcinoma	NCH																No	Stage I	0	not reported	Liver	2301	23973	Hepatocellular carcinoma, NOS	no	2008
TCGA-DD-AACA-02B	d6486001-240a-455a-980c-e06c25c61fa5	Adenomas and Adenocarcinomas	d6486001-240a-455a-980c-e06c25c61fa5	TCGA-DD-AACA	Liver and intrahepatic bile ducts	Not Reported	asian	male	not hispanic or latino	Alive	65	-23973	1943		Liver and intrahepatic bile ducts	TCGA-LIHC	Adenomas and Adenocarcinomas	Liver Hepatocellular Carcinoma	TCGA	c2eb5c30-93cc-5a99-b9e4-f676e35ed7f8	DD	Mayo Clinic - Rochester	Liver hepatocellular carcinoma	NCH																No	Stage I	0	not reported	Liver	2301	23973	Hepatocellular carcinoma, NOS	no	2008
TCGA-CC-A8HT-01A	95408571-9d4e-412b-8ee8-7992e0270b0f	Adenomas and Adenocarcinomas	95408571-9d4e-412b-8ee8-7992e0270b0f	TCGA-CC-A8HT	Liver and intrahepatic bile ducts	Not Reported	asian	male	not hispanic or latino	Dead	74	-27334	1939		Liver and intrahepatic bile ducts	TCGA-LIHC	Adenomas and Adenocarcinomas	Liver Hepatocellular Carcinoma	TCGA	be652f28-50ec-5d4e-bc42-79a304ee03db	CC	ILSBio	Liver hepatocellular carcinoma	NCH	140															No	Stage IIIA	0	not reported	Liver	0	27334	Hepatocellular carcinoma, NOS	no	2013
TCGA-K7-A5RG-01A	4fd3ed02-7b66-47bf-8b92-31fee1093a87	Adenomas and Adenocarcinomas	4fd3ed02-7b66-47bf-8b92-31fee1093a87	TCGA-K7-A5RG	Liver and intrahepatic bile ducts	Not Reported	black or african american	male	not hispanic or latino	Alive	66	-24218	1946		Liver and intrahepatic bile ducts	TCGA-LIHC	Adenomas and Adenocarcinomas	Liver Hepatocellular Carcinoma	TCGA	f9ebb17f-fdca-5a0e-b026-dcb173867634	K7	ABS - Lahey Clinic	Liver hepatocellular carcinoma	NCH																No	Stage I	0	not reported	Liver	519	24218	Hepatocellular carcinoma, NOS	no	2012
TCGA-CC-A3MC-01A	0277f393-3743-47d6-a96f-155baec9eb49	Adenomas and Adenocarcinomas	0277f393-3743-47d6-a96f-155baec9eb49	TCGA-CC-A3MC	Liver and intrahepatic bile ducts	Not Reported	asian	male	not hispanic or latino	Alive	54	-20067	1957		Liver and intrahepatic bile ducts	TCGA-LIHC	Adenomas and Adenocarcinomas	Liver Hepatocellular Carcinoma	TCGA	be652f28-50ec-5d4e-bc42-79a304ee03db	CC	ILSBio	Liver hepatocellular carcinoma	NCH																No	Stage IIIA	0	not reported	Liver	363	20067	Hepatocellular carcinoma, NOS	no	2011
TCGA-WJ-A86L-01A	63d475ef-8f26-45ed-ae80-cfa87e68b2f5	Adenomas and Adenocarcinomas	63d475ef-8f26-45ed-ae80-cfa87e68b2f5	TCGA-WJ-A86L	Liver and intrahepatic bile ducts	Not Reported	white	female	not hispanic or latino	Alive	68	-25018	1945		Liver and intrahepatic bile ducts	TCGA-LIHC	Adenomas and Adenocarcinomas	Liver Hepatocellular Carcinoma	TCGA	73d67bfc-0459-5e54-8bf1-ebcd1c12a4c7	WJ	Greenville Health System	Liver hepatocellular carcinoma	NCH																No	Stage I	0	not reported	Liver	345	25018	Clear cell adenocarcinoma, NOS	no	2013
TCGA-DD-AACT-01A	3ea084c5-3783-4fde-b341-5914d2edb977	Adenomas and Adenocarcinomas	3ea084c5-3783-4fde-b341-5914d2edb977	TCGA-DD-AACT	Liver and intrahepatic bile ducts	Not Reported	asian	female	not hispanic or latino	Alive	69	-25292	1941		Liver and intrahepatic bile ducts	TCGA-LIHC	Adenomas and Adenocarcinomas	Liver Hepatocellular Carcinoma	TCGA	c2eb5c30-93cc-5a99-b9e4-f676e35ed7f8	DD	Mayo Clinic - Rochester	Liver hepatocellular carcinoma	NCH																No	Stage I	0	not reported	Liver	1562	25292	Hepatocellular carcinoma, NOS	no	2010
TCGA-XR-A8TE-01A	ec4b4d34-2576-4412-b036-7460e64f4398	Adenomas and Adenocarcinomas	ec4b4d34-2576-4412-b036-7460e64f4398	TCGA-XR-A8TE	Liver and intrahepatic bile ducts	Not Reported	white	male	hispanic or latino	Alive	16	-5862	1996		Liver and intrahepatic bile ducts	TCGA-LIHC	Adenomas and Adenocarcinomas	Liver Hepatocellular Carcinoma	TCGA	04898289-8edf-590e-8640-35e36365de75	XR	University of Sao Paulo	Liver hepatocellular carcinoma	NCH																No	Stage IIIA	0	not reported	Liver	925	5862	Hepatocellular carcinoma, NOS	no	2012
TCGA-FV-A4ZQ-01A	65e430e1-0c9a-4045-83a9-653b7cff811d	Adenomas and Adenocarcinomas	65e430e1-0c9a-4045-83a9-653b7cff811d	TCGA-FV-A4ZQ	Liver and intrahepatic bile ducts	Not Reported	white	male	not hispanic or latino	Alive	52	-19090	1960		Liver and intrahepatic bile ducts	TCGA-LIHC	Adenomas and Adenocarcinomas	Liver Hepatocellular Carcinoma	TCGA	98428b7d-30e7-5283-b22d-450c17717d09	FV	International Genomics Consortium	Liver hepatocellular carcinoma	NCH																No	Stage I	0	not reported	Liver	12	19090	Hepatocellular carcinoma, NOS	no	2012
TCGA-DD-A39X-11A	0d0a10b4-7b99-4043-a129-89844f258156	Adenomas and Adenocarcinomas	0d0a10b4-7b99-4043-a129-89844f258156	TCGA-DD-A39X	Liver and intrahepatic bile ducts	Not Reported	white	female	not hispanic or latino	Dead	78	-28528	1920	2002	Liver and intrahepatic bile ducts	TCGA-LIHC	Adenomas and Adenocarcinomas	Liver Hepatocellular Carcinoma	TCGA	c2eb5c30-93cc-5a99-b9e4-f676e35ed7f8	DD	Mayo Clinic - Rochester	Liver hepatocellular carcinoma	NCH	1694															No	Stage I	0	not reported	Liver		28528	Hepatocellular carcinoma, NOS	no	1998
TCGA-DD-A39X-01A	0d0a10b4-7b99-4043-a129-89844f258156	Adenomas and Adenocarcinomas	0d0a10b4-7b99-4043-a129-89844f258156	TCGA-DD-A39X	Liver and intrahepatic bile ducts	Not Reported	white	female	not hispanic or latino	Dead	78	-28528	1920	2002	Liver and intrahepatic bile ducts	TCGA-LIHC	Adenomas and Adenocarcinomas	Liver Hepatocellular Carcinoma	TCGA	c2eb5c30-93cc-5a99-b9e4-f676e35ed7f8	DD	Mayo Clinic - Rochester	Liver hepatocellular carcinoma	NCH	1694															No	Stage I	0	not reported	Liver		28528	Hepatocellular carcinoma, NOS	no	1998
TCGA-DD-AAD5-01A	6312d5b5-68ad-4d4f-a0a9-03d895ae30f9	Adenomas and Adenocarcinomas	6312d5b5-68ad-4d4f-a0a9-03d895ae30f9	TCGA-DD-AAD5	Liver and intrahepatic bile ducts	Not Reported	asian	male	not hispanic or latino	Alive	54	-19748	1957		Liver and intrahepatic bile ducts	TCGA-LIHC	Adenomas and Adenocarcinomas	Liver Hepatocellular Carcinoma	TCGA	c2eb5c30-93cc-5a99-b9e4-f676e35ed7f8	DD	Mayo Clinic - Rochester	Liver hepatocellular carcinoma	NCH																No	Stage I	0	not reported	Liver	1345	19748	Hepatocellular carcinoma, NOS	no	2011
TCGA-WQ-AB4B-01A	d5471a2b-f14c-44de-9142-5a5fb07b6fc2	Adenomas and Adenocarcinomas	d5471a2b-f14c-44de-9142-5a5fb07b6fc2	TCGA-WQ-AB4B	Liver and intrahepatic bile ducts	Not Reported	white	male	not hispanic or latino	Alive	62	-22769	1951		Liver and intrahepatic bile ducts	TCGA-LIHC	Adenomas and Adenocarcinomas	Liver Hepatocellular Carcinoma	TCGA	2deb19ef-f2aa-5861-87c8-f5c755f8800b	WQ	University of Kansas	Liver hepatocellular carcinoma	NCH																No	Stage II	0	not reported	Liver	395	22769	Hepatocellular carcinoma, NOS	no	2013
TCGA-LG-A9QD-01A	948a9bbc-60b0-4fb7-a707-76bc41294217	Adenomas and Adenocarcinomas	948a9bbc-60b0-4fb7-a707-76bc41294217	TCGA-LG-A9QD	Liver and intrahepatic bile ducts	Not Reported	white	male	hispanic or latino	Alive	68	-24969	1945		Liver and intrahepatic bile ducts	TCGA-LIHC	Adenomas and Adenocarcinomas	Liver Hepatocellular Carcinoma	TCGA	ef6a28c0-1733-5c00-be40-0ea911305be8	LG	Hartford Hospital	Liver hepatocellular carcinoma	NCH																No	Stage IIIA	0	not reported	Liver	366	24969	Hepatocellular carcinoma, NOS	no	2013
TCGA-LG-A9QC-01A	8c2783ef-aa41-44c9-be87-fa4c84108f1e	Adenomas and Adenocarcinomas	8c2783ef-aa41-44c9-be87-fa4c84108f1e	TCGA-LG-A9QC	Liver and intrahepatic bile ducts	Not Reported	white	male	not hispanic or latino	Alive	48	-17842	1965		Liver and intrahepatic bile ducts	TCGA-LIHC	Adenomas and Adenocarcinomas	Liver Hepatocellular Carcinoma	TCGA	ef6a28c0-1733-5c00-be40-0ea911305be8	LG	Hartford Hospital	Liver hepatocellular carcinoma	NCH																No	Stage I	0	not reported	Liver	425	17842	Hepatocellular carcinoma, NOS	no	2013
TCGA-CC-A1HT-01A	670c1cbc-4494-45f1-bb8b-18db82d4f7e0	Adenomas and Adenocarcinomas	670c1cbc-4494-45f1-bb8b-18db82d4f7e0	TCGA-CC-A1HT	Liver and intrahepatic bile ducts	Not Reported	asian	male	not hispanic or latino	Dead	50	-18553	1960		Liver and intrahepatic bile ducts	TCGA-LIHC	Adenomas and Adenocarcinomas	Liver Hepatocellular Carcinoma	TCGA	be652f28-50ec-5d4e-bc42-79a304ee03db	CC	ILSBio	Liver hepatocellular carcinoma	NCH	101															No	Stage IIIA	0	not reported	Liver	0	18553	Hepatocellular carcinoma, NOS	no	2010
TCGA-DD-AADL-01A	a7f7e313-4636-4c54-b2b7-f5928a8368e4	Adenomas and Adenocarcinomas	a7f7e313-4636-4c54-b2b7-f5928a8368e4	TCGA-DD-AADL	Liver and intrahepatic bile ducts	Not Reported	asian	male	not hispanic or latino	Alive	58	-21512	1954		Liver and intrahepatic bile ducts	TCGA-LIHC	Adenomas and Adenocarcinomas	Liver Hepatocellular Carcinoma	TCGA	c2eb5c30-93cc-5a99-b9e4-f676e35ed7f8	DD	Mayo Clinic - Rochester	Liver hepatocellular carcinoma	NCH																No	Stage I	0	not reported	Liver	636	21512	Hepatocellular carcinoma, NOS	no	2012
TCGA-DD-AADS-01A	460a3cbd-c63c-4e6f-b670-2619687ac5a0	Adenomas and Adenocarcinomas	460a3cbd-c63c-4e6f-b670-2619687ac5a0	TCGA-DD-AADS	Liver and intrahepatic bile ducts	Not Reported	asian	male	not hispanic or latino	Alive	63	-23227	1950		Liver and intrahepatic bile ducts	TCGA-LIHC	Adenomas and Adenocarcinomas	Liver Hepatocellular Carcinoma	TCGA	c2eb5c30-93cc-5a99-b9e4-f676e35ed7f8	DD	Mayo Clinic - Rochester	Liver hepatocellular carcinoma	NCH																No	Stage I	0	not reported	Liver	474	23227	Hepatocellular carcinoma, NOS	no	2013
TCGA-K7-A5RF-01A	3134f7d1-3359-497a-b8be-1f317d8ddaaa	Adenomas and Adenocarcinomas	3134f7d1-3359-497a-b8be-1f317d8ddaaa	TCGA-K7-A5RF	Liver and intrahepatic bile ducts	Not Reported	white	male	not hispanic or latino	Alive	64	-23557	1948		Liver and intrahepatic bile ducts	TCGA-LIHC	Adenomas and Adenocarcinomas	Liver Hepatocellular Carcinoma	TCGA	f9ebb17f-fdca-5a0e-b026-dcb173867634	K7	ABS - Lahey Clinic	Liver hepatocellular carcinoma	NCH																No	Stage I	0	not reported	Liver	631	23557	Hepatocellular carcinoma, NOS	no	2012
TCGA-DD-A4NF-01A	1043bc90-72c9-48c9-ae24-f617d0485e78	Adenomas and Adenocarcinomas	1043bc90-72c9-48c9-ae24-f617d0485e78	TCGA-DD-A4NF	Liver and intrahepatic bile ducts	Not Reported	white	male	not hispanic or latino	Alive	72	-26330	1939		Liver and intrahepatic bile ducts	TCGA-LIHC	Adenomas and Adenocarcinomas	Liver Hepatocellular Carcinoma	TCGA	c2eb5c30-93cc-5a99-b9e4-f676e35ed7f8	DD	Mayo Clinic - Rochester	Liver hepatocellular carcinoma	NCH																No	Stage I	0	not reported	Liver	942	26330	Hepatocellular carcinoma, NOS	no	2011
TCGA-DD-AADA-01A	e50edba1-8ec4-47e7-a01e-9f1b2cd75fd7	Adenomas and Adenocarcinomas	e50edba1-8ec4-47e7-a01e-9f1b2cd75fd7	TCGA-DD-AADA	Liver and intrahepatic bile ducts	Not Reported	asian	female	not hispanic or latino	Alive	66	-24288	1945		Liver and intrahepatic bile ducts	TCGA-LIHC	Adenomas and Adenocarcinomas	Liver Hepatocellular Carcinoma	TCGA	c2eb5c30-93cc-5a99-b9e4-f676e35ed7f8	DD	Mayo Clinic - Rochester	Liver hepatocellular carcinoma	NCH																No	Stage I	0	not reported	Liver	1233	24288	Hepatocellular carcinoma, NOS	no	2011
TCGA-MI-A75I-01A	55e53229-c58f-4922-8869-0f5e2f6c2d7d	Adenomas and Adenocarcinomas	55e53229-c58f-4922-8869-0f5e2f6c2d7d	TCGA-MI-A75I	Liver and intrahepatic bile ducts	Not Reported	black or african american	male	not hispanic or latino	Alive	61	-22341	1950		Liver and intrahepatic bile ducts	TCGA-LIHC	Adenomas and Adenocarcinomas	Liver Hepatocellular Carcinoma	TCGA	2b1c1097-fa63-5d15-b5d3-c54f5eacb9c8	MI	BLN - Baylor	Liver hepatocellular carcinoma	NCH																No		0	not reported	Liver	630	22341	Hepatocellular carcinoma, NOS	no	2011
TCGA-2Y-A9GU-01A	b27720a2-e240-413c-a0f1-0b1af3621de2	Adenomas and Adenocarcinomas	b27720a2-e240-413c-a0f1-0b1af3621de2	TCGA-2Y-A9GU	Liver and intrahepatic bile ducts	Not Reported	white	female	not hispanic or latino	Alive	55	-20187	1954		Liver and intrahepatic bile ducts	TCGA-LIHC	Adenomas and Adenocarcinomas	Liver Hepatocellular Carcinoma	TCGA	33e340f9-a97a-56eb-a3e6-aad831681cb4	2Y	Moffitt Cancer Center	Liver hepatocellular carcinoma	NCH																No	Stage I	0	not reported	Liver	1939	20187	Hepatocellular carcinoma, NOS	no	2009
TCGA-ED-A7PX-01A	470d52b8-3d74-4789-b714-b9869a96657b	Adenomas and Adenocarcinomas	470d52b8-3d74-4789-b714-b9869a96657b	TCGA-ED-A7PX	Liver and intrahepatic bile ducts	Not Reported	asian	female	not hispanic or latino	Alive	48	-17638	1965		Liver and intrahepatic bile ducts	TCGA-LIHC	Adenomas and Adenocarcinomas	Liver Hepatocellular Carcinoma	TCGA	8d5c4bc3-5ad6-5c07-8738-a6632e4d59d4	ED	Asterand	Liver hepatocellular carcinoma	NCH																No	Stage II	0	not reported	Liver	6	17638	Hepatocellular carcinoma, NOS	no	2013
TCGA-FV-A23B-11A	c95ed407-bcc2-44aa-bc59-bf7549f2d665	Adenomas and Adenocarcinomas	c95ed407-bcc2-44aa-bc59-bf7549f2d665	TCGA-FV-A23B	Liver and intrahepatic bile ducts	Not Reported	white	female	not hispanic or latino	Dead	70	-25788	1935		Liver and intrahepatic bile ducts	TCGA-LIHC	Adenomas and Adenocarcinomas	Liver Hepatocellular Carcinoma	TCGA	98428b7d-30e7-5283-b22d-450c17717d09	FV	International Genomics Consortium	Liver hepatocellular carcinoma	NCH	1852															No	Stage II	0	not reported	Liver	987	25788	Hepatocellular carcinoma, NOS	no	2005
TCGA-FV-A23B-01A	c95ed407-bcc2-44aa-bc59-bf7549f2d665	Adenomas and Adenocarcinomas	c95ed407-bcc2-44aa-bc59-bf7549f2d665	TCGA-FV-A23B	Liver and intrahepatic bile ducts	Not Reported	white	female	not hispanic or latino	Dead	70	-25788	1935		Liver and intrahepatic bile ducts	TCGA-LIHC	Adenomas and Adenocarcinomas	Liver Hepatocellular Carcinoma	TCGA	98428b7d-30e7-5283-b22d-450c17717d09	FV	International Genomics Consortium	Liver hepatocellular carcinoma	NCH	1852															No	Stage II	0	not reported	Liver	987	25788	Hepatocellular carcinoma, NOS	no	2005
TCGA-DD-AACO-01A	34413807-07be-4204-b095-5e1dd1ed87dc	Adenomas and Adenocarcinomas	34413807-07be-4204-b095-5e1dd1ed87dc	TCGA-DD-AACO	Liver and intrahepatic bile ducts	Not Reported	asian	male	not hispanic or latino	Alive	40	-14796	1969		Liver and intrahepatic bile ducts	TCGA-LIHC	Adenomas and Adenocarcinomas	Liver Hepatocellular Carcinoma	TCGA	c2eb5c30-93cc-5a99-b9e4-f676e35ed7f8	DD	Mayo Clinic - Rochester	Liver hepatocellular carcinoma	NCH																No	Stage I	0	not reported	Liver	1876	14796	Hepatocellular carcinoma, NOS	no	2009
TCGA-G3-A7M7-01A	3d048a45-3d5d-4563-acc8-3c662861f18a	Adenomas and Adenocarcinomas	3d048a45-3d5d-4563-acc8-3c662861f18a	TCGA-G3-A7M7	Liver and intrahepatic bile ducts	Not Reported	white	male	not hispanic or latino	Alive	65	-24002	1948		Liver and intrahepatic bile ducts	TCGA-LIHC	Adenomas and Adenocarcinomas	Liver Hepatocellular Carcinoma	TCGA	addd7b04-91a3-5179-99a5-cbff20df6bb4	G3	Alberta Health Services	Liver hepatocellular carcinoma	NCH																No	Stage I	0	not reported	Liver	361	24002	Hepatocellular carcinoma, NOS	no	2013
TCGA-MR-A8JO-01A	8574d285-e02a-4d2b-931b-73556a9fda02	Adenomas and Adenocarcinomas	8574d285-e02a-4d2b-931b-73556a9fda02	TCGA-MR-A8JO	Liver and intrahepatic bile ducts	Not Reported	white	male	not reported	Alive	34	-12669	1979		Liver and intrahepatic bile ducts	TCGA-LIHC	Adenomas and Adenocarcinomas	Liver Hepatocellular Carcinoma	TCGA	2e3c05db-a4a5-5563-9933-a10940cec98b	MR	University of Minnesota	Liver hepatocellular carcinoma	NCH																No	Stage I	0	not reported	Liver	330	12669	Hepatocellular carcinoma, fibrolamellar	no	2013
TCGA-CC-5262-01A	1b428ada-eb3f-40c2-b4bf-1bbf6b61729d	Adenomas and Adenocarcinomas	1b428ada-eb3f-40c2-b4bf-1bbf6b61729d	TCGA-CC-5262	Liver and intrahepatic bile ducts	Not Reported	asian	male	not hispanic or latino	Dead	67	-24787	1943		Liver and intrahepatic bile ducts	TCGA-LIHC	Adenomas and Adenocarcinomas	Liver Hepatocellular Carcinoma	TCGA	be652f28-50ec-5d4e-bc42-79a304ee03db	CC	ILSBio	Liver hepatocellular carcinoma	NCH	103															No	Stage IIIC	0	not reported	Liver	0	24787	Hepatocellular carcinoma, NOS	no	2010
TCGA-DD-AADK-01A	40f30ffb-51de-4786-a88f-16c170aac207	Adenomas and Adenocarcinomas	40f30ffb-51de-4786-a88f-16c170aac207	TCGA-DD-AADK	Liver and intrahepatic bile ducts	Not Reported	asian	female	not hispanic or latino	Alive	68	-25046	1943		Liver and intrahepatic bile ducts	TCGA-LIHC	Adenomas and Adenocarcinomas	Liver Hepatocellular Carcinoma	TCGA	c2eb5c30-93cc-5a99-b9e4-f676e35ed7f8	DD	Mayo Clinic - Rochester	Liver hepatocellular carcinoma	NCH																No	Stage II	0	not reported	Liver	1049	25046	Hepatocellular carcinoma, NOS	no	2011
TCGA-DD-AAE1-01A	3bbff405-dae4-4dc9-985a-33e7ac9cb2dd	Adenomas and Adenocarcinomas	3bbff405-dae4-4dc9-985a-33e7ac9cb2dd	TCGA-DD-AAE1	Liver and intrahepatic bile ducts	Not Reported	asian	male	not hispanic or latino	Alive	52	-19073	1961		Liver and intrahepatic bile ducts	TCGA-LIHC	Adenomas and Adenocarcinomas	Liver Hepatocellular Carcinoma	TCGA	c2eb5c30-93cc-5a99-b9e4-f676e35ed7f8	DD	Mayo Clinic - Rochester	Liver hepatocellular carcinoma	NCH																No	Stage I	0	not reported	Liver	552	19073	Hepatocellular carcinoma, NOS	no	2013
TCGA-DD-AAEH-01A	fbb0e4bc-5398-4a7e-963c-86ea1108a2de	Adenomas and Adenocarcinomas	fbb0e4bc-5398-4a7e-963c-86ea1108a2de	TCGA-DD-AAEH	Liver and intrahepatic bile ducts	Not Reported	asian	male	not hispanic or latino	Alive	73	-26894	1939		Liver and intrahepatic bile ducts	TCGA-LIHC	Adenomas and Adenocarcinomas	Liver Hepatocellular Carcinoma	TCGA	c2eb5c30-93cc-5a99-b9e4-f676e35ed7f8	DD	Mayo Clinic - Rochester	Liver hepatocellular carcinoma	NCH																No	Stage I	0	not reported	Liver	784	26894	Hepatocellular carcinoma, NOS	no	2012
TCGA-DD-AAE9-01A	4c960eee-e4b5-499d-a596-238aa78745a4	Adenomas and Adenocarcinomas	4c960eee-e4b5-499d-a596-238aa78745a4	TCGA-DD-AAE9	Liver and intrahepatic bile ducts	Not Reported	asian	male	not hispanic or latino	Alive	69	-25451	1943		Liver and intrahepatic bile ducts	TCGA-LIHC	Adenomas and Adenocarcinomas	Liver Hepatocellular Carcinoma	TCGA	c2eb5c30-93cc-5a99-b9e4-f676e35ed7f8	DD	Mayo Clinic - Rochester	Liver hepatocellular carcinoma	NCH																No	Stage I	0	not reported	Liver	722	25451	Hepatocellular carcinoma, NOS	no	2012
TCGA-2Y-A9H1-01A	9c5e2438-f587-4935-92f0-4bfd57468eaa	Adenomas and Adenocarcinomas	9c5e2438-f587-4935-92f0-4bfd57468eaa	TCGA-2Y-A9H1	Liver and intrahepatic bile ducts	Not Reported	white	male	not hispanic or latino	Dead	58	-21222	1952	2013	Liver and intrahepatic bile ducts	TCGA-LIHC	Adenomas and Adenocarcinomas	Liver Hepatocellular Carcinoma	TCGA	33e340f9-a97a-56eb-a3e6-aad831681cb4	2Y	Moffitt Cancer Center	Liver hepatocellular carcinoma	NCH	1229															No	Stage I	0	not reported	Liver		21222	Hepatocellular carcinoma, NOS	no	2010
TCGA-BC-A10U-11A	23103931-cc29-4f89-ae9c-79d53401ecea	Adenomas and Adenocarcinomas	23103931-cc29-4f89-ae9c-79d53401ecea	TCGA-BC-A10U	Liver and intrahepatic bile ducts	Not Reported	white	male	not hispanic or latino	Dead	69	-25305	1931	2002	Liver and intrahepatic bile ducts	TCGA-LIHC	Adenomas and Adenocarcinomas	Liver Hepatocellular Carcinoma	TCGA	735fda57-1a46-5afd-a1c0-99af9115c0af	BC	UNC	Liver hepatocellular carcinoma	NCH	837															No		0	not reported	Liver		25305	Hepatocellular carcinoma, NOS	no	2000
TCGA-BC-A10U-01A	23103931-cc29-4f89-ae9c-79d53401ecea	Adenomas and Adenocarcinomas	23103931-cc29-4f89-ae9c-79d53401ecea	TCGA-BC-A10U	Liver and intrahepatic bile ducts	Not Reported	white	male	not hispanic or latino	Dead	69	-25305	1931	2002	Liver and intrahepatic bile ducts	TCGA-LIHC	Adenomas and Adenocarcinomas	Liver Hepatocellular Carcinoma	TCGA	735fda57-1a46-5afd-a1c0-99af9115c0af	BC	UNC	Liver hepatocellular carcinoma	NCH	837															No		0	not reported	Liver		25305	Hepatocellular carcinoma, NOS	no	2000
TCGA-FV-A4ZP-01A	5c08008d-5ed4-4480-bd00-c8a2d8c787dc	Adenomas and Adenocarcinomas	5c08008d-5ed4-4480-bd00-c8a2d8c787dc	TCGA-FV-A4ZP	Liver and intrahepatic bile ducts	Not Reported	white	male	not hispanic or latino	Dead	78	-28771	1927		Liver and intrahepatic bile ducts	TCGA-LIHC	Adenomas and Adenocarcinomas	Liver Hepatocellular Carcinoma	TCGA	98428b7d-30e7-5283-b22d-450c17717d09	FV	International Genomics Consortium	Liver hepatocellular carcinoma	NCH	2486															Not Reported	Stage IIIA	0	not reported	Liver	1836	28771	Hepatocellular carcinoma, NOS	yes	2005
TCGA-DD-AAVP-01A	0004d251-3f70-4395-b175-c94c2f5b1b81	Adenomas and Adenocarcinomas	0004d251-3f70-4395-b175-c94c2f5b1b81	TCGA-DD-AAVP	Liver and intrahepatic bile ducts	Not Reported	asian	male	not hispanic or latino	Alive	48	-17833	1959		Liver and intrahepatic bile ducts	TCGA-LIHC	Adenomas and Adenocarcinomas	Liver Hepatocellular Carcinoma	TCGA	c2eb5c30-93cc-5a99-b9e4-f676e35ed7f8	DD	Mayo Clinic - Rochester	Liver hepatocellular carcinoma	NCH																No	Stage I	0	not reported	Liver	2752	17833	Hepatocellular carcinoma, NOS	no	2007
TCGA-DD-A4NP-01A	001887aa-36d0-463f-8bca-dec7043b4f2e	Adenomas and Adenocarcinomas	001887aa-36d0-463f-8bca-dec7043b4f2e	TCGA-DD-A4NP	Liver and intrahepatic bile ducts	Not Reported	white	male	not hispanic or latino	Alive	32	-11838	1973		Liver and intrahepatic bile ducts	TCGA-LIHC	Adenomas and Adenocarcinomas	Liver Hepatocellular Carcinoma	TCGA	c2eb5c30-93cc-5a99-b9e4-f676e35ed7f8	DD	Mayo Clinic - Rochester	Liver hepatocellular carcinoma	NCH																No	Stage I	0	not reported	Liver	3308	11838	Hepatocellular carcinoma, NOS	no	2005
TCGA-BC-4073-01B	00f209c3-041a-4c6e-8b0f-6383eb3c85fc	Adenomas and Adenocarcinomas	00f209c3-041a-4c6e-8b0f-6383eb3c85fc	TCGA-BC-4073	Liver and intrahepatic bile ducts	Not Reported	white	male	not hispanic or latino	Alive	73	-26795	1936		Liver and intrahepatic bile ducts	TCGA-LIHC	Adenomas and Adenocarcinomas	Liver Hepatocellular Carcinoma	TCGA	735fda57-1a46-5afd-a1c0-99af9115c0af	BC	UNC	Liver hepatocellular carcinoma	NCH																No	Stage IIIA	0	not reported	Liver	849	26795	Hepatocellular carcinoma, NOS	no	2009
TCGA-MI-A75E-01A	010d5817-9a3f-4a06-8643-653116c044ff	Adenomas and Adenocarcinomas	010d5817-9a3f-4a06-8643-653116c044ff	TCGA-MI-A75E	Liver and intrahepatic bile ducts	Not Reported	white	male	not hispanic or latino	Alive	61	-22457	1952		Liver and intrahepatic bile ducts	TCGA-LIHC	Adenomas and Adenocarcinomas	Liver Hepatocellular Carcinoma	TCGA	2b1c1097-fa63-5d15-b5d3-c54f5eacb9c8	MI	BLN - Baylor	Liver hepatocellular carcinoma	NCH																No	Stage IIIC	0	not reported	Liver	507	22457	Hepatocellular carcinoma, NOS	no	2013
TCGA-G3-A7M8-01A	01cc571c-a47c-4548-9c14-5e51c79b095b	Adenomas and Adenocarcinomas	01cc571c-a47c-4548-9c14-5e51c79b095b	TCGA-G3-A7M8	Liver and intrahepatic bile ducts	Not Reported	asian	male	not hispanic or latino	Alive	31	-11527	1982		Liver and intrahepatic bile ducts	TCGA-LIHC	Adenomas and Adenocarcinomas	Liver Hepatocellular Carcinoma	TCGA	addd7b04-91a3-5179-99a5-cbff20df6bb4	G3	Alberta Health Services	Liver hepatocellular carcinoma	NCH																No	Stage I	0	not reported	Liver	430	11527	Hepatocellular carcinoma, NOS	no	2013
TCGA-DD-A11C-01A	023a1ad1-fb16-437e-9806-5063b47f76bd	Adenomas and Adenocarcinomas	023a1ad1-fb16-437e-9806-5063b47f76bd	TCGA-DD-A11C	Liver and intrahepatic bile ducts	Not Reported	white	male	not hispanic or latino	Alive	69	-25403	1937		Liver and intrahepatic bile ducts	TCGA-LIHC	Adenomas and Adenocarcinomas	Liver Hepatocellular Carcinoma	TCGA	c2eb5c30-93cc-5a99-b9e4-f676e35ed7f8	DD	Mayo Clinic - Rochester	Liver hepatocellular carcinoma	NCH																No	Stage I	0	not reported	Liver	662	25403	Hepatocellular carcinoma, NOS	no	2006
TCGA-DD-A11C-11A	023a1ad1-fb16-437e-9806-5063b47f76bd	Adenomas and Adenocarcinomas	023a1ad1-fb16-437e-9806-5063b47f76bd	TCGA-DD-A11C	Liver and intrahepatic bile ducts	Not Reported	white	male	not hispanic or latino	Alive	69	-25403	1937		Liver and intrahepatic bile ducts	TCGA-LIHC	Adenomas and Adenocarcinomas	Liver Hepatocellular Carcinoma	TCGA	c2eb5c30-93cc-5a99-b9e4-f676e35ed7f8	DD	Mayo Clinic - Rochester	Liver hepatocellular carcinoma	NCH																No	Stage I	0	not reported	Liver	662	25403	Hepatocellular carcinoma, NOS	no	2006
TCGA-CC-A9FW-01A	027322f0-d720-41f8-897c-a10e5c1424c5	Adenomas and Adenocarcinomas	027322f0-d720-41f8-897c-a10e5c1424c5	TCGA-CC-A9FW	Liver and intrahepatic bile ducts	Not Reported	asian	male	not hispanic or latino	Alive	68	-24891	1945		Liver and intrahepatic bile ducts	TCGA-LIHC	Adenomas and Adenocarcinomas	Liver Hepatocellular Carcinoma	TCGA	be652f28-50ec-5d4e-bc42-79a304ee03db	CC	ILSBio	Liver hepatocellular carcinoma	NCH																No	Stage IIIA	0	not reported	Liver	248	24891	Hepatocellular carcinoma, NOS	no	2013
TCGA-DD-A114-01A	02931491-f56b-4233-a079-812e08bc0c59	Adenomas and Adenocarcinomas	02931491-f56b-4233-a079-812e08bc0c59	TCGA-DD-A114	Liver and intrahepatic bile ducts	Not Reported	black or african american	male	not hispanic or latino	Dead	42	-15410	1963	2008	Liver and intrahepatic bile ducts	TCGA-LIHC	Adenomas and Adenocarcinomas	Liver Hepatocellular Carcinoma	TCGA	c2eb5c30-93cc-5a99-b9e4-f676e35ed7f8	DD	Mayo Clinic - Rochester	Liver hepatocellular carcinoma	NCH	1149															No	Stage II	0	not reported	Liver		15410	Hepatocellular carcinoma, NOS	no	2005
TCGA-DD-A114-11A	02931491-f56b-4233-a079-812e08bc0c59	Adenomas and Adenocarcinomas	02931491-f56b-4233-a079-812e08bc0c59	TCGA-DD-A114	Liver and intrahepatic bile ducts	Not Reported	black or african american	male	not hispanic or latino	Dead	42	-15410	1963	2008	Liver and intrahepatic bile ducts	TCGA-LIHC	Adenomas and Adenocarcinomas	Liver Hepatocellular Carcinoma	TCGA	c2eb5c30-93cc-5a99-b9e4-f676e35ed7f8	DD	Mayo Clinic - Rochester	Liver hepatocellular carcinoma	NCH	1149															No	Stage II	0	not reported	Liver		15410	Hepatocellular carcinoma, NOS	no	2005
TCGA-WX-AA46-01A	02c41e28-cf14-42e2-9e15-f43248ae16e0	Adenomas and Adenocarcinomas	02c41e28-cf14-42e2-9e15-f43248ae16e0	TCGA-WX-AA46	Liver and intrahepatic bile ducts	Not Reported	white	male	not hispanic or latino	Alive	61	-22639	1951		Liver and intrahepatic bile ducts	TCGA-LIHC	Adenomas and Adenocarcinomas	Liver Hepatocellular Carcinoma	TCGA	39c0854e-a35b-56ba-ae48-3d0f45b5c305	WX	Yale University	Liver hepatocellular carcinoma	NCH																No	Stage II	0	not reported	Liver	756	22639	Hepatocellular carcinoma, NOS	no	2012
TCGA-DD-AAW2-01A	03df105e-a005-4577-bfdb-9644758d778e	Adenomas and Adenocarcinomas	03df105e-a005-4577-bfdb-9644758d778e	TCGA-DD-AAW2	Liver and intrahepatic bile ducts	Not Reported	asian	male	not hispanic or latino	Alive	69	-25420	1940		Liver and intrahepatic bile ducts	TCGA-LIHC	Adenomas and Adenocarcinomas	Liver Hepatocellular Carcinoma	TCGA	c2eb5c30-93cc-5a99-b9e4-f676e35ed7f8	DD	Mayo Clinic - Rochester	Liver hepatocellular carcinoma	NCH																No	Stage I	0	not reported	Liver	1855	25420	Hepatocellular carcinoma, NOS	no	2009
TCGA-DD-AAD2-01A	03f5de7d-45a9-4a73-8c61-ed816d4a3ac5	Adenomas and Adenocarcinomas	03f5de7d-45a9-4a73-8c61-ed816d4a3ac5	TCGA-DD-AAD2	Liver and intrahepatic bile ducts	Not Reported	asian	male	not hispanic or latino	Alive	66	-24221	1944		Liver and intrahepatic bile ducts	TCGA-LIHC	Adenomas and Adenocarcinomas	Liver Hepatocellular Carcinoma	TCGA	c2eb5c30-93cc-5a99-b9e4-f676e35ed7f8	DD	Mayo Clinic - Rochester	Liver hepatocellular carcinoma	NCH																No	Stage I	0	not reported	Liver	658	24221	Hepatocellular carcinoma, NOS	no	2010
TCGA-5C-A9VG-01A	073e51f9-fb79-4a5f-9ba0-2c9af03c0b85	Adenomas and Adenocarcinomas	073e51f9-fb79-4a5f-9ba0-2c9af03c0b85	TCGA-5C-A9VG	Liver and intrahepatic bile ducts	Not Reported	white	male	not hispanic or latino	Alive	58	-21273	1955		Liver and intrahepatic bile ducts	TCGA-LIHC	Adenomas and Adenocarcinomas	Liver Hepatocellular Carcinoma	TCGA	994ff94f-5d44-5de6-908b-dea33dca2a3d	5C	Cureline	Liver hepatocellular carcinoma	NCH																No	Stage II	0	not reported	Liver	328	21273	Hepatocellular carcinoma, NOS	no	2013
TCGA-BC-A3KF-01A	07dd49fc-8a76-41e8-9eb3-107336f68701	Adenomas and Adenocarcinomas	07dd49fc-8a76-41e8-9eb3-107336f68701	TCGA-BC-A3KF	Liver and intrahepatic bile ducts	Not Reported	white	female	not reported	Alive	66	-24328	1945		Liver and intrahepatic bile ducts	TCGA-LIHC	Adenomas and Adenocarcinomas	Liver Hepatocellular Carcinoma	TCGA	735fda57-1a46-5afd-a1c0-99af9115c0af	BC	UNC	Liver hepatocellular carcinoma	NCH																No	Stage I	0	not reported	Liver	8	24328	Hepatocellular carcinoma, NOS	no	2011
TCGA-G3-A25X-11A	08428220-abd4-484e-85ca-3673454c837e	Adenomas and Adenocarcinomas	08428220-abd4-484e-85ca-3673454c837e	TCGA-G3-A25X	Liver and intrahepatic bile ducts	Not Reported	asian	male	not hispanic or latino	Alive	73	-26988	1934		Liver and intrahepatic bile ducts	TCGA-LIHC	Adenomas and Adenocarcinomas	Liver Hepatocellular Carcinoma	TCGA	addd7b04-91a3-5179-99a5-cbff20df6bb4	G3	Alberta Health Services	Liver hepatocellular carcinoma	NCH																No	Stage II	0	not reported	Liver	1779	26988	Hepatocellular carcinoma, NOS	no	2007
TCGA-G3-A25X-01A	08428220-abd4-484e-85ca-3673454c837e	Adenomas and Adenocarcinomas	08428220-abd4-484e-85ca-3673454c837e	TCGA-G3-A25X	Liver and intrahepatic bile ducts	Not Reported	asian	male	not hispanic or latino	Alive	73	-26988	1934		Liver and intrahepatic bile ducts	TCGA-LIHC	Adenomas and Adenocarcinomas	Liver Hepatocellular Carcinoma	TCGA	addd7b04-91a3-5179-99a5-cbff20df6bb4	G3	Alberta Health Services	Liver hepatocellular carcinoma	NCH																No	Stage II	0	not reported	Liver	1779	26988	Hepatocellular carcinoma, NOS	no	2007
TCGA-RG-A7D4-01A	08cbbb39-d05a-48b0-a966-5212c5923c8b	Adenomas and Adenocarcinomas	08cbbb39-d05a-48b0-a966-5212c5923c8b	TCGA-RG-A7D4	Liver and intrahepatic bile ducts	Not Reported	black or african american	male	not hispanic or latino	Alive	69	-25302	1943		Liver and intrahepatic bile ducts	TCGA-LIHC	Adenomas and Adenocarcinomas	Liver Hepatocellular Carcinoma	TCGA	426f3759-b687-5b34-98fc-7b6e44c9c540	RG	Montefiore Medical Center	Liver hepatocellular carcinoma	NCH																No	Stage II	0	not reported	Liver	1098	25302	Hepatocellular carcinoma, NOS	no	2012
TCGA-DD-AADE-01A	0904fd43-e25c-4d0f-acee-29faa3fd933b	Adenomas and Adenocarcinomas	0904fd43-e25c-4d0f-acee-29faa3fd933b	TCGA-DD-AADE	Liver and intrahepatic bile ducts	Not Reported	asian	male	not hispanic or latino	Alive	50	-18482	1961		Liver and intrahepatic bile ducts	TCGA-LIHC	Adenomas and Adenocarcinomas	Liver Hepatocellular Carcinoma	TCGA	c2eb5c30-93cc-5a99-b9e4-f676e35ed7f8	DD	Mayo Clinic - Rochester	Liver hepatocellular carcinoma	NCH																No	Stage I	0	not reported	Liver	1202	18482	Hepatocellular carcinoma, NOS	no	2011
TCGA-G3-AAV4-01A	0955d871-5413-4ab2-8fdf-b4feb3aeef5d	Adenomas and Adenocarcinomas	0955d871-5413-4ab2-8fdf-b4feb3aeef5d	TCGA-G3-AAV4	Liver and intrahepatic bile ducts	Not Reported	white	female	not hispanic or latino	Dead	83	-30466	1929	2012	Liver and intrahepatic bile ducts	TCGA-LIHC	Adenomas and Adenocarcinomas	Liver Hepatocellular Carcinoma	TCGA	addd7b04-91a3-5179-99a5-cbff20df6bb4	G3	Alberta Health Services	Liver hepatocellular carcinoma	NCH	27															No	Stage I	0	not reported	Liver		30466	Hepatocellular carcinoma, NOS	no	2012
TCGA-DD-AAD0-01A	09790a9b-cc2f-4d7e-a971-8fb4ecd9f791	Adenomas and Adenocarcinomas	09790a9b-cc2f-4d7e-a971-8fb4ecd9f791	TCGA-DD-AAD0	Liver and intrahepatic bile ducts	Not Reported	asian	female	not hispanic or latino	Alive	73	-26781	1937		Liver and intrahepatic bile ducts	TCGA-LIHC	Adenomas and Adenocarcinomas	Liver Hepatocellular Carcinoma	TCGA	c2eb5c30-93cc-5a99-b9e4-f676e35ed7f8	DD	Mayo Clinic - Rochester	Liver hepatocellular carcinoma	NCH																No	Stage I	0	not reported	Liver	137	26781	Hepatocellular carcinoma, NOS	no	2010
TCGA-DD-AACN-01A	0afd4283-7311-4d69-a2f5-779628da45fc	Adenomas and Adenocarcinomas	0afd4283-7311-4d69-a2f5-779628da45fc	TCGA-DD-AACN	Liver and intrahepatic bile ducts	Not Reported	asian	male	not hispanic or latino	Alive	32	-12007	1977		Liver and intrahepatic bile ducts	TCGA-LIHC	Adenomas and Adenocarcinomas	Liver Hepatocellular Carcinoma	TCGA	c2eb5c30-93cc-5a99-b9e4-f676e35ed7f8	DD	Mayo Clinic - Rochester	Liver hepatocellular carcinoma	NCH																No	Stage I	0	not reported	Liver	1302	12007	Hepatocellular carcinoma, NOS	no	2009
TCGA-BC-A10R-11A	0bf5bbd4-d9e8-42a6-9ab5-f2c174dec12c	Adenomas and Adenocarcinomas	0bf5bbd4-d9e8-42a6-9ab5-f2c174dec12c	TCGA-BC-A10R	Liver and intrahepatic bile ducts	Not Reported	white	female	not hispanic or latino	Dead	66	-24274	1933	1999	Liver and intrahepatic bile ducts	TCGA-LIHC	Adenomas and Adenocarcinomas	Liver Hepatocellular Carcinoma	TCGA	735fda57-1a46-5afd-a1c0-99af9115c0af	BC	UNC	Liver hepatocellular carcinoma	NCH	308															No		0	not reported	Liver		24274	Hepatocellular carcinoma, NOS	no	1999
TCGA-BC-A10R-01A	0bf5bbd4-d9e8-42a6-9ab5-f2c174dec12c	Adenomas and Adenocarcinomas	0bf5bbd4-d9e8-42a6-9ab5-f2c174dec12c	TCGA-BC-A10R	Liver and intrahepatic bile ducts	Not Reported	white	female	not hispanic or latino	Dead	66	-24274	1933	1999	Liver and intrahepatic bile ducts	TCGA-LIHC	Adenomas and Adenocarcinomas	Liver Hepatocellular Carcinoma	TCGA	735fda57-1a46-5afd-a1c0-99af9115c0af	BC	UNC	Liver hepatocellular carcinoma	NCH	308															No		0	not reported	Liver		24274	Hepatocellular carcinoma, NOS	no	1999
TCGA-DD-AAD3-01A	0d13229a-304a-48a6-a761-12e68e94a4b4	Adenomas and Adenocarcinomas	0d13229a-304a-48a6-a761-12e68e94a4b4	TCGA-DD-AAD3	Liver and intrahepatic bile ducts	Not Reported	asian	male	not hispanic or latino	Alive	43	-15706	1968		Liver and intrahepatic bile ducts	TCGA-LIHC	Adenomas and Adenocarcinomas	Liver Hepatocellular Carcinoma	TCGA	c2eb5c30-93cc-5a99-b9e4-f676e35ed7f8	DD	Mayo Clinic - Rochester	Liver hepatocellular carcinoma	NCH																No	Stage I	0	not reported	Liver	1295	15706	Hepatocellular carcinoma, NOS	no	2011
TCGA-2Y-A9GZ-01A	0e8c3831-def9-4efa-9f93-8942072d6a77	Adenomas and Adenocarcinomas	0e8c3831-def9-4efa-9f93-8942072d6a77	TCGA-2Y-A9GZ	Liver and intrahepatic bile ducts	Not Reported	white	female	not hispanic or latino	Dead	82	-30082	1925	2009	Liver and intrahepatic bile ducts	TCGA-LIHC	Adenomas and Adenocarcinomas	Liver Hepatocellular Carcinoma	TCGA	33e340f9-a97a-56eb-a3e6-aad831681cb4	2Y	Moffitt Cancer Center	Liver hepatocellular carcinoma	NCH	848															No	Stage II	0	not reported	Liver		30082	Hepatocellular carcinoma, NOS	no	2007
TCGA-DD-A11D-11A	0ef95351-0133-4f34-a59c-90934fb161f8	Adenomas and Adenocarcinomas	0ef95351-0133-4f34-a59c-90934fb161f8	TCGA-DD-A11D	Liver and intrahepatic bile ducts	Not Reported	white	female	not hispanic or latino	Dead	57	-21003	1949	2010	Liver and intrahepatic bile ducts	TCGA-LIHC	Adenomas and Adenocarcinomas	Liver Hepatocellular Carcinoma	TCGA	c2eb5c30-93cc-5a99-b9e4-f676e35ed7f8	DD	Mayo Clinic - Rochester	Liver hepatocellular carcinoma	NCH	1560															No	Stage I	0	not reported	Liver		21003	Hepatocellular carcinoma, NOS	no	2006
TCGA-DD-A11D-01A	0ef95351-0133-4f34-a59c-90934fb161f8	Adenomas and Adenocarcinomas	0ef95351-0133-4f34-a59c-90934fb161f8	TCGA-DD-A11D	Liver and intrahepatic bile ducts	Not Reported	white	female	not hispanic or latino	Dead	57	-21003	1949	2010	Liver and intrahepatic bile ducts	TCGA-LIHC	Adenomas and Adenocarcinomas	Liver Hepatocellular Carcinoma	TCGA	c2eb5c30-93cc-5a99-b9e4-f676e35ed7f8	DD	Mayo Clinic - Rochester	Liver hepatocellular carcinoma	NCH	1560															No	Stage I	0	not reported	Liver		21003	Hepatocellular carcinoma, NOS	no	2006
TCGA-DD-AACQ-01A	0f34d654-8984-4b8b-b345-67066d611513	Adenomas and Adenocarcinomas	0f34d654-8984-4b8b-b345-67066d611513	TCGA-DD-AACQ	Liver and intrahepatic bile ducts	Not Reported	asian	male	not hispanic or latino	Dead	50	-18429	1959		Liver and intrahepatic bile ducts	TCGA-LIHC	Adenomas and Adenocarcinomas	Liver Hepatocellular Carcinoma	TCGA	c2eb5c30-93cc-5a99-b9e4-f676e35ed7f8	DD	Mayo Clinic - Rochester	Liver hepatocellular carcinoma	NCH	432															No	Stage II	0	not reported	Liver	429	18429	Hepatocellular carcinoma, NOS	no	2009
TCGA-DD-A1ED-01A	0ff6364a-e6f4-47ca-a7e7-14705bf0a8df	Adenomas and Adenocarcinomas	0ff6364a-e6f4-47ca-a7e7-14705bf0a8df	TCGA-DD-A1ED	Liver and intrahepatic bile ducts	Not Reported	white	male	not hispanic or latino	Alive	68	-25039	1938		Liver and intrahepatic bile ducts	TCGA-LIHC	Adenomas and Adenocarcinomas	Liver Hepatocellular Carcinoma	TCGA	c2eb5c30-93cc-5a99-b9e4-f676e35ed7f8	DD	Mayo Clinic - Rochester	Liver hepatocellular carcinoma	NCH																No	Stage I	0	not reported	Liver	2301	25039	Hepatocellular carcinoma, NOS	no	2006
TCGA-DD-A1ED-11A	0ff6364a-e6f4-47ca-a7e7-14705bf0a8df	Adenomas and Adenocarcinomas	0ff6364a-e6f4-47ca-a7e7-14705bf0a8df	TCGA-DD-A1ED	Liver and intrahepatic bile ducts	Not Reported	white	male	not hispanic or latino	Alive	68	-25039	1938		Liver and intrahepatic bile ducts	TCGA-LIHC	Adenomas and Adenocarcinomas	Liver Hepatocellular Carcinoma	TCGA	c2eb5c30-93cc-5a99-b9e4-f676e35ed7f8	DD	Mayo Clinic - Rochester	Liver hepatocellular carcinoma	NCH																No	Stage I	0	not reported	Liver	2301	25039	Hepatocellular carcinoma, NOS	no	2006
TCGA-DD-AAW0-01A	109436aa-a655-429b-8d3b-1a43385c9016	Adenomas and Adenocarcinomas	109436aa-a655-429b-8d3b-1a43385c9016	TCGA-DD-AAW0	Liver and intrahepatic bile ducts	Not Reported	asian	male	not hispanic or latino	Alive	54	-19981	1955		Liver and intrahepatic bile ducts	TCGA-LIHC	Adenomas and Adenocarcinomas	Liver Hepatocellular Carcinoma	TCGA	c2eb5c30-93cc-5a99-b9e4-f676e35ed7f8	DD	Mayo Clinic - Rochester	Liver hepatocellular carcinoma	NCH																No	Stage I	0	not reported	Liver	2015	19981	Hepatocellular carcinoma, NOS	no	2009
TCGA-G3-A7M9-01A	115b754d-8559-4f1d-af44-fcd8c2cef86a	Adenomas and Adenocarcinomas	115b754d-8559-4f1d-af44-fcd8c2cef86a	TCGA-G3-A7M9	Liver and intrahepatic bile ducts	Not Reported	white	male	not hispanic or latino	Dead	70	-25588	1943	2013	Liver and intrahepatic bile ducts	TCGA-LIHC	Adenomas and Adenocarcinomas	Liver Hepatocellular Carcinoma	TCGA	addd7b04-91a3-5179-99a5-cbff20df6bb4	G3	Alberta Health Services	Liver hepatocellular carcinoma	NCH	56															Not Reported	Stage IIIB	0	not reported	Liver		25588	Hepatocellular carcinoma, NOS	yes	2013
TCGA-DD-AAVW-01A	11823a8a-194f-4e6b-a373-ef5a3fc7d2b9	Adenomas and Adenocarcinomas	11823a8a-194f-4e6b-a373-ef5a3fc7d2b9	TCGA-DD-AAVW	Liver and intrahepatic bile ducts	Not Reported	asian	male	not hispanic or latino	Alive	35	-12986	1973		Liver and intrahepatic bile ducts	TCGA-LIHC	Adenomas and Adenocarcinomas	Liver Hepatocellular Carcinoma	TCGA	c2eb5c30-93cc-5a99-b9e4-f676e35ed7f8	DD	Mayo Clinic - Rochester	Liver hepatocellular carcinoma	NCH																No	Stage I	0	not reported	Liver	2317	12986	Hepatocellular carcinoma, NOS	no	2008
TCGA-BD-A2L6-11A	13a97cee-76b0-46a1-b728-d87b2248311e	Adenomas and Adenocarcinomas	13a97cee-76b0-46a1-b728-d87b2248311e	TCGA-BD-A2L6	Liver and intrahepatic bile ducts	Not Reported	white	male	not reported	Alive	69	-25489	1942		Liver and intrahepatic bile ducts	TCGA-LIHC	Adenomas and Adenocarcinomas	Liver Hepatocellular Carcinoma	TCGA	86f2ecb2-6c8a-51da-943d-4acb6d72576d	BD	University of Pittsburgh	Liver hepatocellular carcinoma	NCH																No		0	not reported	Liver	1363	25489	Hepatocellular carcinoma, NOS	no	2011
TCGA-BD-A2L6-01A	13a97cee-76b0-46a1-b728-d87b2248311e	Adenomas and Adenocarcinomas	13a97cee-76b0-46a1-b728-d87b2248311e	TCGA-BD-A2L6	Liver and intrahepatic bile ducts	Not Reported	white	male	not reported	Alive	69	-25489	1942		Liver and intrahepatic bile ducts	TCGA-LIHC	Adenomas and Adenocarcinomas	Liver Hepatocellular Carcinoma	TCGA	86f2ecb2-6c8a-51da-943d-4acb6d72576d	BD	University of Pittsburgh	Liver hepatocellular carcinoma	NCH																No		0	not reported	Liver	1363	25489	Hepatocellular carcinoma, NOS	no	2011
TCGA-G3-A5SI-01A	14201da5-4446-47be-af72-120b7780c6bf	Adenomas and Adenocarcinomas	14201da5-4446-47be-af72-120b7780c6bf	TCGA-G3-A5SI	Liver and intrahepatic bile ducts	Not Reported	asian	male	not hispanic or latino	Dead	44	-16126	1967		Liver and intrahepatic bile ducts	TCGA-LIHC	Adenomas and Adenocarcinomas	Liver Hepatocellular Carcinoma	TCGA	addd7b04-91a3-5179-99a5-cbff20df6bb4	G3	Alberta Health Services	Liver hepatocellular carcinoma	NCH	768															No	Stage II	0	not reported	Liver	447	16126	Hepatocellular carcinoma, NOS	no	2011
TCGA-DD-AAVU-01A	146c5332-1af5-4c49-b740-9a9edc795f24	Adenomas and Adenocarcinomas	146c5332-1af5-4c49-b740-9a9edc795f24	TCGA-DD-AAVU	Liver and intrahepatic bile ducts	Not Reported	asian	male	not hispanic or latino	Alive	46	-16889	1962		Liver and intrahepatic bile ducts	TCGA-LIHC	Adenomas and Adenocarcinomas	Liver Hepatocellular Carcinoma	TCGA	c2eb5c30-93cc-5a99-b9e4-f676e35ed7f8	DD	Mayo Clinic - Rochester	Liver hepatocellular carcinoma	NCH																No	Stage II	0	not reported	Liver	2202	16889	Hepatocellular carcinoma, NOS	no	2008
TCGA-G3-AAV2-01A	1724c96a-2aa3-43d4-992a-08af948c0f45	Adenomas and Adenocarcinomas	1724c96a-2aa3-43d4-992a-08af948c0f45	TCGA-G3-AAV2	Liver and intrahepatic bile ducts	Not Reported	white	male	not hispanic or latino	Alive	50	-18363	1963		Liver and intrahepatic bile ducts	TCGA-LIHC	Adenomas and Adenocarcinomas	Liver Hepatocellular Carcinoma	TCGA	addd7b04-91a3-5179-99a5-cbff20df6bb4	G3	Alberta Health Services	Liver hepatocellular carcinoma	NCH																No	Stage I	0	not reported	Liver	372	18363	Hepatocellular carcinoma, NOS	no	2013
TCGA-DD-AACM-01A	173088ed-6bc0-4ccf-80e7-c647028cccd6	Adenomas and Adenocarcinomas	173088ed-6bc0-4ccf-80e7-c647028cccd6	TCGA-DD-AACM	Liver and intrahepatic bile ducts	Not Reported	asian	male	not hispanic or latino	Alive	48	-17590	1961		Liver and intrahepatic bile ducts	TCGA-LIHC	Adenomas and Adenocarcinomas	Liver Hepatocellular Carcinoma	TCGA	c2eb5c30-93cc-5a99-b9e4-f676e35ed7f8	DD	Mayo Clinic - Rochester	Liver hepatocellular carcinoma	NCH																No	Stage II	0	not reported	Liver	1769	17590	Hepatocellular carcinoma, NOS	no	2009
TCGA-2Y-A9H7-01A	18602ec8-aed1-4515-b0d1-0db6d1cbb2c4	Adenomas and Adenocarcinomas	18602ec8-aed1-4515-b0d1-0db6d1cbb2c4	TCGA-2Y-A9H7	Liver and intrahepatic bile ducts	Not Reported	white	female	not hispanic or latino	Alive	81	-29752	1930		Liver and intrahepatic bile ducts	TCGA-LIHC	Adenomas and Adenocarcinomas	Liver Hepatocellular Carcinoma	TCGA	33e340f9-a97a-56eb-a3e6-aad831681cb4	2Y	Moffitt Cancer Center	Liver hepatocellular carcinoma	NCH																Not Reported	Stage I	0	not reported	Liver	1168	29752	Hepatocellular carcinoma, NOS	yes	2011
TCGA-EP-A2KB-01A	18c08546-bed3-4ed9-b223-479afe633c8e	Adenomas and Adenocarcinomas	18c08546-bed3-4ed9-b223-479afe633c8e	TCGA-EP-A2KB	Liver and intrahepatic bile ducts	Not Reported	white	female	not hispanic or latino	Dead	46	-16835	1965		Liver and intrahepatic bile ducts	TCGA-LIHC	Adenomas and Adenocarcinomas	Liver Hepatocellular Carcinoma	TCGA	dbcb7cb8-b22c-5a78-9d41-b93e7eb08f05	EP	Christiana Healthcare	Liver hepatocellular carcinoma	NCH	596															No	Stage I	0	not reported	Liver	334	16835	Hepatocellular carcinoma, NOS	no	2011
TCGA-CC-A8HU-01A	1943ff2c-ca53-4e3c-acc1-5ae84f4ba230	Adenomas and Adenocarcinomas	1943ff2c-ca53-4e3c-acc1-5ae84f4ba230	TCGA-CC-A8HU	Liver and intrahepatic bile ducts	Not Reported	asian	female	not hispanic or latino	Dead	39	-14367	1974		Liver and intrahepatic bile ducts	TCGA-LIHC	Adenomas and Adenocarcinomas	Liver Hepatocellular Carcinoma	TCGA	be652f28-50ec-5d4e-bc42-79a304ee03db	CC	ILSBio	Liver hepatocellular carcinoma	NCH	344															No	Stage IIIA	0	not reported	Liver	0	14367	Hepatocellular carcinoma, NOS	no	2013
TCGA-DD-A4NB-01A	1983fade-44f1-41e0-8983-f2ce8d649655	Adenomas and Adenocarcinomas	1983fade-44f1-41e0-8983-f2ce8d649655	TCGA-DD-A4NB	Liver and intrahepatic bile ducts	Not Reported	white	male	not hispanic or latino	Alive	25	-9426	1986		Liver and intrahepatic bile ducts	TCGA-LIHC	Adenomas and Adenocarcinomas	Liver Hepatocellular Carcinoma	TCGA	c2eb5c30-93cc-5a99-b9e4-f676e35ed7f8	DD	Mayo Clinic - Rochester	Liver hepatocellular carcinoma	NCH																No	Stage I	0	not reported	Liver	989	9426	Hepatocellular carcinoma, fibrolamellar	no	2011
TCGA-PD-A5DF-01A	1987b453-f97d-45c7-9c89-b9a33313d645	Adenomas and Adenocarcinomas	1987b453-f97d-45c7-9c89-b9a33313d645	TCGA-PD-A5DF	Liver and intrahepatic bile ducts	Not Reported	white	female	not hispanic or latino	Dead	58	-21414	1949	2008	Liver and intrahepatic bile ducts	TCGA-LIHC	Adenomas and Adenocarcinomas	Liver Hepatocellular Carcinoma	TCGA	de3a3fc3-2a44-5862-abc9-ab271401aba1	PD	Fox Chase	Liver hepatocellular carcinoma	NCH	639															No	Stage IIIB	0	not reported	Liver		21414	Hepatocellular carcinoma, NOS	no	2007
TCGA-DD-A11B-11A	1b1b1af0-b19b-4086-b1b7-669fa0b88235	Adenomas and Adenocarcinomas	1b1b1af0-b19b-4086-b1b7-669fa0b88235	TCGA-DD-A11B	Liver and intrahepatic bile ducts	Not Reported	white	male	not hispanic or latino	Dead	73	-26857	1932	2005	Liver and intrahepatic bile ducts	TCGA-LIHC	Adenomas and Adenocarcinomas	Liver Hepatocellular Carcinoma	TCGA	c2eb5c30-93cc-5a99-b9e4-f676e35ed7f8	DD	Mayo Clinic - Rochester	Liver hepatocellular carcinoma	NCH	14															No	Stage I	0	not reported	Liver		26857	Hepatocellular carcinoma, NOS	no	2005
TCGA-DD-A11B-01A	1b1b1af0-b19b-4086-b1b7-669fa0b88235	Adenomas and Adenocarcinomas	1b1b1af0-b19b-4086-b1b7-669fa0b88235	TCGA-DD-A11B	Liver and intrahepatic bile ducts	Not Reported	white	male	not hispanic or latino	Dead	73	-26857	1932	2005	Liver and intrahepatic bile ducts	TCGA-LIHC	Adenomas and Adenocarcinomas	Liver Hepatocellular Carcinoma	TCGA	c2eb5c30-93cc-5a99-b9e4-f676e35ed7f8	DD	Mayo Clinic - Rochester	Liver hepatocellular carcinoma	NCH	14															No	Stage I	0	not reported	Liver		26857	Hepatocellular carcinoma, NOS	no	2005
TCGA-GJ-A6C0-01A	1b326242-4be6-4f05-b5fb-07ed76b49850	Adenomas and Adenocarcinomas	1b326242-4be6-4f05-b5fb-07ed76b49850	TCGA-GJ-A6C0	Liver and intrahepatic bile ducts	Not Reported	white	female	not hispanic or latino	Dead	75	-27626	1937	2012	Liver and intrahepatic bile ducts	TCGA-LIHC	Adenomas and Adenocarcinomas	Liver Hepatocellular Carcinoma	TCGA	cf12df24-06a9-523f-ab6c-234ab95cf1c9	GJ	ABS - IUPUI	Liver hepatocellular carcinoma	NCH	31															No	Stage II	0	not reported	Liver		27626	Hepatocellular carcinoma, NOS	no	2012
TCGA-DD-AADW-01A	1bcf1762-7926-45f6-a367-d45fc3af7bc3	Adenomas and Adenocarcinomas	1bcf1762-7926-45f6-a367-d45fc3af7bc3	TCGA-DD-AADW	Liver and intrahepatic bile ducts	Not Reported	asian	male	not hispanic or latino	Alive	48	-17781	1965		Liver and intrahepatic bile ducts	TCGA-LIHC	Adenomas and Adenocarcinomas	Liver Hepatocellular Carcinoma	TCGA	c2eb5c30-93cc-5a99-b9e4-f676e35ed7f8	DD	Mayo Clinic - Rochester	Liver hepatocellular carcinoma	NCH																No	Stage I	0	not reported	Liver	587	17781	Hepatocellular carcinoma, NOS	no	2013
TCGA-DD-A1EF-11A	1c1e8987-676f-417b-b3b4-e0321367df55	Adenomas and Adenocarcinomas	1c1e8987-676f-417b-b3b4-e0321367df55	TCGA-DD-A1EF	Liver and intrahepatic bile ducts	Not Reported	white	female	not hispanic or latino	Dead	57	-21165	1950	2008	Liver and intrahepatic bile ducts	TCGA-LIHC	Adenomas and Adenocarcinomas	Liver Hepatocellular Carcinoma	TCGA	c2eb5c30-93cc-5a99-b9e4-f676e35ed7f8	DD	Mayo Clinic - Rochester	Liver hepatocellular carcinoma	NCH	394															No	Stage I	0	not reported	Liver		21165	Hepatocellular carcinoma, NOS	no	2007
TCGA-DD-A1EF-01A	1c1e8987-676f-417b-b3b4-e0321367df55	Adenomas and Adenocarcinomas	1c1e8987-676f-417b-b3b4-e0321367df55	TCGA-DD-A1EF	Liver and intrahepatic bile ducts	Not Reported	white	female	not hispanic or latino	Dead	57	-21165	1950	2008	Liver and intrahepatic bile ducts	TCGA-LIHC	Adenomas and Adenocarcinomas	Liver Hepatocellular Carcinoma	TCGA	c2eb5c30-93cc-5a99-b9e4-f676e35ed7f8	DD	Mayo Clinic - Rochester	Liver hepatocellular carcinoma	NCH	394															No	Stage I	0	not reported	Liver		21165	Hepatocellular carcinoma, NOS	no	2007
TCGA-XR-A8TG-01A	1d7d5166-6582-4ea1-b242-37c2c3919a3c	Adenomas and Adenocarcinomas	1d7d5166-6582-4ea1-b242-37c2c3919a3c	TCGA-XR-A8TG	Liver and intrahepatic bile ducts	Not Reported	white	male	hispanic or latino	Alive	58	-21544	1954		Liver and intrahepatic bile ducts	TCGA-LIHC	Adenomas and Adenocarcinomas	Liver Hepatocellular Carcinoma	TCGA	04898289-8edf-590e-8640-35e36365de75	XR	University of Sao Paulo	Liver hepatocellular carcinoma	NCH																Not Reported	Stage I	0	not reported	Liver	898	21544	Hepatocellular carcinoma, NOS	yes	2012
TCGA-DD-AADJ-01A	1d880aea-9efe-4a43-8a6a-6a81801da9e0	Adenomas and Adenocarcinomas	1d880aea-9efe-4a43-8a6a-6a81801da9e0	TCGA-DD-AADJ	Liver and intrahepatic bile ducts	Not Reported	asian	female	not hispanic or latino	Alive	70	-25863	1941		Liver and intrahepatic bile ducts	TCGA-LIHC	Adenomas and Adenocarcinomas	Liver Hepatocellular Carcinoma	TCGA	c2eb5c30-93cc-5a99-b9e4-f676e35ed7f8	DD	Mayo Clinic - Rochester	Liver hepatocellular carcinoma	NCH																No	Stage I	0	not reported	Liver	1066	25863	Hepatocellular carcinoma, NOS	no	2011
TCGA-XR-A8TF-01A	1e9f910c-82c0-4222-a62f-b656839307fc	Adenomas and Adenocarcinomas	1e9f910c-82c0-4222-a62f-b656839307fc	TCGA-XR-A8TF	Liver and intrahepatic bile ducts	Not Reported	white	male	hispanic or latino	Dead	74	-27145	1938	2013	Liver and intrahepatic bile ducts	TCGA-LIHC	Adenomas and Adenocarcinomas	Liver Hepatocellular Carcinoma	TCGA	04898289-8edf-590e-8640-35e36365de75	XR	University of Sao Paulo	Liver hepatocellular carcinoma	NCH	693															No	Stage I	0	not reported	Liver		27145	Hepatocellular carcinoma, NOS	no	2012
TCGA-K7-AAU7-01A	1eacfcc0-1d05-4441-b3d8-b0790e1c40f1	Adenomas and Adenocarcinomas	1eacfcc0-1d05-4441-b3d8-b0790e1c40f1	TCGA-K7-AAU7	Liver and intrahepatic bile ducts	Not Reported	white	male	not hispanic or latino	Alive	61	-22476	1952		Liver and intrahepatic bile ducts	TCGA-LIHC	Adenomas and Adenocarcinomas	Liver Hepatocellular Carcinoma	TCGA	f9ebb17f-fdca-5a0e-b026-dcb173867634	K7	ABS - Lahey Clinic	Liver hepatocellular carcinoma	NCH																No	Stage II	0	not reported	Liver	359	22476	Combined hepatocellular carcinoma and cholangiocarcinoma	no	2013
TCGA-DD-AAD1-01A	1f482810-433a-4d46-b81b-f7909fff8c09	Adenomas and Adenocarcinomas	1f482810-433a-4d46-b81b-f7909fff8c09	TCGA-DD-AAD1	Liver and intrahepatic bile ducts	Not Reported	asian	female	not hispanic or latino	Alive	51	-18794	1959		Liver and intrahepatic bile ducts	TCGA-LIHC	Adenomas and Adenocarcinomas	Liver Hepatocellular Carcinoma	TCGA	c2eb5c30-93cc-5a99-b9e4-f676e35ed7f8	DD	Mayo Clinic - Rochester	Liver hepatocellular carcinoma	NCH																No	Stage I	0	not reported	Liver	564	18794	Hepatocellular carcinoma, NOS	no	2010
TCGA-ED-A7XO-01A	20bb3855-66e2-46d4-b189-006b4b254c2e	Adenomas and Adenocarcinomas	20bb3855-66e2-46d4-b189-006b4b254c2e	TCGA-ED-A7XO	Liver and intrahepatic bile ducts	Not Reported	asian	male	not hispanic or latino	Alive	29	-10828	1984		Liver and intrahepatic bile ducts	TCGA-LIHC	Adenomas and Adenocarcinomas	Liver Hepatocellular Carcinoma	TCGA	8d5c4bc3-5ad6-5c07-8738-a6632e4d59d4	ED	Asterand	Liver hepatocellular carcinoma	NCH																No	Stage IIIA	0	not reported	Liver	427	10828	Hepatocellular carcinoma, NOS	no	2013
TCGA-DD-AACH-01A	219b067c-522f-4971-b0d0-86f9971d369d	Adenomas and Adenocarcinomas	219b067c-522f-4971-b0d0-86f9971d369d	TCGA-DD-AACH	Liver and intrahepatic bile ducts	Not Reported	asian	male	not hispanic or latino	Dead	69	-25544	1939	2008	Liver and intrahepatic bile ducts	TCGA-LIHC	Adenomas and Adenocarcinomas	Liver Hepatocellular Carcinoma	TCGA	c2eb5c30-93cc-5a99-b9e4-f676e35ed7f8	DD	Mayo Clinic - Rochester	Liver hepatocellular carcinoma	NCH	195															No	Stage II	0	not reported	Liver		25544	Hepatocellular carcinoma, NOS	no	2008
TCGA-ZP-A9CZ-01A	22077056-067d-4db5-98e5-106778ceca56	Adenomas and Adenocarcinomas	22077056-067d-4db5-98e5-106778ceca56	TCGA-ZP-A9CZ	Liver and intrahepatic bile ducts	Not Reported	asian	male	not hispanic or latino	Alive	72	-26403	1939		Liver and intrahepatic bile ducts	TCGA-LIHC	Adenomas and Adenocarcinomas	Liver Hepatocellular Carcinoma	TCGA	9063dd32-2419-5b6e-a800-67ea5f1f71f4	ZP	Medical College of Wisconsin	Liver hepatocellular carcinoma	NCH																No		0	not reported	Liver	706	26403	Hepatocellular carcinoma, NOS	no	2011
TCGA-CC-A7IE-01A	220f75d7-08a4-4936-b4b2-0750e87ccdf5	Adenomas and Adenocarcinomas	220f75d7-08a4-4936-b4b2-0750e87ccdf5	TCGA-CC-A7IE	Liver and intrahepatic bile ducts	Not Reported	asian	male	not hispanic or latino	Dead	57	-20985	1955		Liver and intrahepatic bile ducts	TCGA-LIHC	Adenomas and Adenocarcinomas	Liver Hepatocellular Carcinoma	TCGA	be652f28-50ec-5d4e-bc42-79a304ee03db	CC	ILSBio	Liver hepatocellular carcinoma	NCH	217															No	Stage IIIA	0	not reported	Liver	0	20985	Hepatocellular carcinoma, NOS	no	2012
TCGA-MI-A75G-01A	22dd3876-1f2c-4ddd-8fae-f5fb820993ba	Adenomas and Adenocarcinomas	22dd3876-1f2c-4ddd-8fae-f5fb820993ba	TCGA-MI-A75G	Liver and intrahepatic bile ducts	Not Reported	white	male	not hispanic or latino	Alive	63	-23284	1949		Liver and intrahepatic bile ducts	TCGA-LIHC	Adenomas and Adenocarcinomas	Liver Hepatocellular Carcinoma	TCGA	2b1c1097-fa63-5d15-b5d3-c54f5eacb9c8	MI	BLN - Baylor	Liver hepatocellular carcinoma	NCH																No	Stage II	0	not reported	Liver	698	23284	Hepatocellular carcinoma, NOS	no	2012
TCGA-G3-A25Y-01A	239b4298-b090-480a-a19f-9758a827aa30	Adenomas and Adenocarcinomas	239b4298-b090-480a-a19f-9758a827aa30	TCGA-G3-A25Y	Liver and intrahepatic bile ducts	Not Reported	asian	female	not hispanic or latino	Dead	52	-19055	1954	2007	Liver and intrahepatic bile ducts	TCGA-LIHC	Adenomas and Adenocarcinomas	Liver Hepatocellular Carcinoma	TCGA	addd7b04-91a3-5179-99a5-cbff20df6bb4	G3	Alberta Health Services	Liver hepatocellular carcinoma	NCH	452															No	Stage I	0	not reported	Liver		19055	Hepatocellular carcinoma, NOS	no	2006
TCGA-CC-A5UE-01A	23d8e6a0-fa79-4323-a0a6-2dea2a319667	Adenomas and Adenocarcinomas	23d8e6a0-fa79-4323-a0a6-2dea2a319667	TCGA-CC-A5UE	Liver and intrahepatic bile ducts	Not Reported	asian	male	not hispanic or latino	Dead	48	-17805	1964		Liver and intrahepatic bile ducts	TCGA-LIHC	Adenomas and Adenocarcinomas	Liver Hepatocellular Carcinoma	TCGA	be652f28-50ec-5d4e-bc42-79a304ee03db	CC	ILSBio	Liver hepatocellular carcinoma	NCH	272															No	Stage IIIB	0	not reported	Liver	0	17805	Hepatocellular carcinoma, NOS	no	2012
TCGA-DD-A73D-01A	24170a77-94e0-4002-9d3e-a46c84e84fca	Adenomas and Adenocarcinomas	24170a77-94e0-4002-9d3e-a46c84e84fca	TCGA-DD-A73D	Liver and intrahepatic bile ducts	Not Reported	white	female	not hispanic or latino	Alive	68	-24941	1944		Liver and intrahepatic bile ducts	TCGA-LIHC	Adenomas and Adenocarcinomas	Liver Hepatocellular Carcinoma	TCGA	c2eb5c30-93cc-5a99-b9e4-f676e35ed7f8	DD	Mayo Clinic - Rochester	Liver hepatocellular carcinoma	NCH																No	Stage II	0	not reported	Liver	693	24941	Hepatocellular carcinoma, NOS	no	2012
TCGA-G3-A5SK-01A	24259d55-20ac-4359-861f-dcad7ad88cee	Adenomas and Adenocarcinomas	24259d55-20ac-4359-861f-dcad7ad88cee	TCGA-G3-A5SK	Liver and intrahepatic bile ducts	Not Reported	white	male	not hispanic or latino	Alive	58	-21320	1954		Liver and intrahepatic bile ducts	TCGA-LIHC	Adenomas and Adenocarcinomas	Liver Hepatocellular Carcinoma	TCGA	addd7b04-91a3-5179-99a5-cbff20df6bb4	G3	Alberta Health Services	Liver hepatocellular carcinoma	NCH																No	Stage I	0	not reported	Liver	744	21320	Hepatocellular carcinoma, NOS	no	2012
TCGA-DD-AAD8-01A	24b66729-242b-4771-819d-77c9a1fcbb10	Adenomas and Adenocarcinomas	24b66729-242b-4771-819d-77c9a1fcbb10	TCGA-DD-AAD8	Liver and intrahepatic bile ducts	Not Reported	asian	female	not hispanic or latino	Alive	73	-26781	1938		Liver and intrahepatic bile ducts	TCGA-LIHC	Adenomas and Adenocarcinomas	Liver Hepatocellular Carcinoma	TCGA	c2eb5c30-93cc-5a99-b9e4-f676e35ed7f8	DD	Mayo Clinic - Rochester	Liver hepatocellular carcinoma	NCH																No	Stage I	0	not reported	Liver	1219	26781	Hepatocellular carcinoma, NOS	no	2011
TCGA-MR-A520-01A	25e893ad-a0fd-45ae-9aa9-9bcd7c2ec8e5	Adenomas and Adenocarcinomas	25e893ad-a0fd-45ae-9aa9-9bcd7c2ec8e5	TCGA-MR-A520	Liver and intrahepatic bile ducts	Not Reported	white	male	not hispanic or latino	Alive	58	-21398	1954		Liver and intrahepatic bile ducts	TCGA-LIHC	Adenomas and Adenocarcinomas	Liver Hepatocellular Carcinoma	TCGA	2e3c05db-a4a5-5563-9933-a10940cec98b	MR	University of Minnesota	Liver hepatocellular carcinoma	NCH																No	Stage I	0	not reported	Liver	229	21398	Hepatocellular carcinoma, NOS	no	2012
TCGA-G3-A7M6-01A	2681f83d-233f-4ea2-b5e6-3c05af81f123	Adenomas and Adenocarcinomas	2681f83d-233f-4ea2-b5e6-3c05af81f123	TCGA-G3-A7M6	Liver and intrahepatic bile ducts	Not Reported	white	female	not hispanic or latino	Alive	60	-22205	1953		Liver and intrahepatic bile ducts	TCGA-LIHC	Adenomas and Adenocarcinomas	Liver Hepatocellular Carcinoma	TCGA	addd7b04-91a3-5179-99a5-cbff20df6bb4	G3	Alberta Health Services	Liver hepatocellular carcinoma	NCH																No	Stage I	0	not reported	Liver	632	22205	Hepatocellular carcinoma, NOS	no	2013
TCGA-RC-A7SB-01A	26d93d77-ab66-45aa-a162-98d091221afb	Adenomas and Adenocarcinomas	26d93d77-ab66-45aa-a162-98d091221afb	TCGA-RC-A7SB	Liver and intrahepatic bile ducts	Not Reported	asian	male	not hispanic or latino	Alive	53	-19698	1959		Liver and intrahepatic bile ducts	TCGA-LIHC	Adenomas and Adenocarcinomas	Liver Hepatocellular Carcinoma	TCGA	ae9dc463-76e6-5b63-9123-f080997fdf85	RC	University of Utah	Liver hepatocellular carcinoma	NCH																No	Stage II	0	not reported	Liver	588	19698	Hepatocellular carcinoma, NOS	no	2012
TCGA-DD-A1EL-01A	2854ffe8-1f77-497a-bf49-11e0189fee35	Adenomas and Adenocarcinomas	2854ffe8-1f77-497a-bf49-11e0189fee35	TCGA-DD-A1EL	Liver and intrahepatic bile ducts	Not Reported	black or african american	male	not hispanic or latino	Dead	23	-8573	1986	2010	Liver and intrahepatic bile ducts	TCGA-LIHC	Adenomas and Adenocarcinomas	Liver Hepatocellular Carcinoma	TCGA	c2eb5c30-93cc-5a99-b9e4-f676e35ed7f8	DD	Mayo Clinic - Rochester	Liver hepatocellular carcinoma	NCH	415															No	Stage II	0	not reported	Liver		8573	Hepatocellular carcinoma, NOS	no	2009
TCGA-DD-A1EL-11A	2854ffe8-1f77-497a-bf49-11e0189fee35	Adenomas and Adenocarcinomas	2854ffe8-1f77-497a-bf49-11e0189fee35	TCGA-DD-A1EL	Liver and intrahepatic bile ducts	Not Reported	black or african american	male	not hispanic or latino	Dead	23	-8573	1986	2010	Liver and intrahepatic bile ducts	TCGA-LIHC	Adenomas and Adenocarcinomas	Liver Hepatocellular Carcinoma	TCGA	c2eb5c30-93cc-5a99-b9e4-f676e35ed7f8	DD	Mayo Clinic - Rochester	Liver hepatocellular carcinoma	NCH	415															No	Stage II	0	not reported	Liver		8573	Hepatocellular carcinoma, NOS	no	2009
TCGA-5R-AA1C-01A	290890eb-321c-45dc-9cd1-45676c6e5e96	Adenomas and Adenocarcinomas	290890eb-321c-45dc-9cd1-45676c6e5e96	TCGA-5R-AA1C	Liver and intrahepatic bile ducts	Not Reported	white	male	not hispanic or latino	Alive	57	-21073	1956		Liver and intrahepatic bile ducts	TCGA-LIHC	Adenomas and Adenocarcinomas	Liver Hepatocellular Carcinoma	TCGA	9a7a9c39-f289-5594-972a-ff9157a187f0	5R	Proteogenex, Inc	Liver hepatocellular carcinoma	NCH																No	Stage II	0	not reported	Liver	520	21073	Hepatocellular carcinoma, NOS	no	2013
TCGA-ED-A8O5-01A	2bea076b-c923-4a91-a37b-c6615fec021c	Adenomas and Adenocarcinomas	2bea076b-c923-4a91-a37b-c6615fec021c	TCGA-ED-A8O5	Liver and intrahepatic bile ducts	Not Reported	asian	female	not hispanic or latino	Alive	59	-21648	1954		Liver and intrahepatic bile ducts	TCGA-LIHC	Adenomas and Adenocarcinomas	Liver Hepatocellular Carcinoma	TCGA	8d5c4bc3-5ad6-5c07-8738-a6632e4d59d4	ED	Asterand	Liver hepatocellular carcinoma	NCH																No	Stage IIIA	0	not reported	Liver	406	21648	Hepatocellular carcinoma, NOS	no	2013
TCGA-2V-A95S-01A	2c041473-eaaa-4b7c-9b2e-b9da3543ad18	Adenomas and Adenocarcinomas	2c041473-eaaa-4b7c-9b2e-b9da3543ad18	TCGA-2V-A95S	Liver and intrahepatic bile ducts	Not Reported	asian	male	not hispanic or latino	Alive					Liver and intrahepatic bile ducts	TCGA-LIHC	Adenomas and Adenocarcinomas	Liver Hepatocellular Carcinoma	TCGA	08ca7e8a-4c6f-5134-b202-078784e8e0e4	2V	University of California San Diego	Liver hepatocellular carcinoma	NCH																No	Stage II		not reported	Liver			Hepatocellular carcinoma, NOS	no
TCGA-CC-A3MB-01A	2c53d48d-e3bc-49f3-bbe0-2eee24252b4c	Adenomas and Adenocarcinomas	2c53d48d-e3bc-49f3-bbe0-2eee24252b4c	TCGA-CC-A3MB	Liver and intrahepatic bile ducts	Not Reported	asian	male	not hispanic or latino	Dead	36	-13255	1975		Liver and intrahepatic bile ducts	TCGA-LIHC	Adenomas and Adenocarcinomas	Liver Hepatocellular Carcinoma	TCGA	be652f28-50ec-5d4e-bc42-79a304ee03db	CC	ILSBio	Liver hepatocellular carcinoma	NCH	315															No	Stage IIIA	0	not reported	Liver	3	13255	Hepatocellular carcinoma, NOS	no	2011
TCGA-G3-A5SJ-01A	2c8a1e74-33de-453f-8d1e-e226185e52fc	Adenomas and Adenocarcinomas	2c8a1e74-33de-453f-8d1e-e226185e52fc	TCGA-G3-A5SJ	Liver and intrahepatic bile ducts	Not Reported	white	male	not hispanic or latino	Alive	59	-21848	1953		Liver and intrahepatic bile ducts	TCGA-LIHC	Adenomas and Adenocarcinomas	Liver Hepatocellular Carcinoma	TCGA	addd7b04-91a3-5179-99a5-cbff20df6bb4	G3	Alberta Health Services	Liver hepatocellular carcinoma	NCH																No	Stage I	0	not reported	Liver	698	21848	Hepatocellular carcinoma, NOS	no	2012
TCGA-HP-A5MZ-01A	2d00f09f-0074-46c8-b357-b5f33567762a	Adenomas and Adenocarcinomas	2d00f09f-0074-46c8-b357-b5f33567762a	TCGA-HP-A5MZ	Liver and intrahepatic bile ducts	Not Reported	not reported	male	not reported	Dead	78	-22702			Liver and intrahepatic bile ducts	TCGA-LIHC	Adenomas and Adenocarcinomas	Liver Hepatocellular Carcinoma	TCGA	b521e8d8-2b93-5a14-9fd0-ece883fd1327	HP	Ontario Institute for Cancer Research (OICR)	Liver hepatocellular carcinoma	NCH	91															No	Stage I	0	not reported	Liver		22702	Hepatocellular carcinoma, NOS	no
TCGA-RC-A6M4-01A	2d1dc64d-27de-4c83-a7fa-88da5b48bf24	Adenomas and Adenocarcinomas	2d1dc64d-27de-4c83-a7fa-88da5b48bf24	TCGA-RC-A6M4	Liver and intrahepatic bile ducts	Not Reported	white	female	not hispanic or latino	Alive	74	-27327	1936		Liver and intrahepatic bile ducts	TCGA-LIHC	Adenomas and Adenocarcinomas	Liver Hepatocellular Carcinoma	TCGA	ae9dc463-76e6-5b63-9123-f080997fdf85	RC	University of Utah	Liver hepatocellular carcinoma	NCH																No	Stage IIIA	0	not reported	Liver	22	27327	Hepatocellular carcinoma, NOS	no	2010
TCGA-G3-A25Z-01A	2f3d22ad-6917-4189-89d9-2a06c2d2de0a	Adenomas and Adenocarcinomas	2f3d22ad-6917-4189-89d9-2a06c2d2de0a	TCGA-G3-A25Z	Liver and intrahepatic bile ducts	Not Reported	asian	male	not hispanic or latino	Alive	58	-21509	1952		Liver and intrahepatic bile ducts	TCGA-LIHC	Adenomas and Adenocarcinomas	Liver Hepatocellular Carcinoma	TCGA	addd7b04-91a3-5179-99a5-cbff20df6bb4	G3	Alberta Health Services	Liver hepatocellular carcinoma	NCH																No	Stage I	0	not reported	Liver	655	21509	Hepatocellular carcinoma, NOS	no	2010
TCGA-2Y-A9GT-01A	31a2ecc5-2d45-4823-8187-dc701dd412a8	Adenomas and Adenocarcinomas	31a2ecc5-2d45-4823-8187-dc701dd412a8	TCGA-2Y-A9GT	Liver and intrahepatic bile ducts	Not Reported	white	male	not hispanic or latino	Dead	51	-18768	1955	2010	Liver and intrahepatic bile ducts	TCGA-LIHC	Adenomas and Adenocarcinomas	Liver Hepatocellular Carcinoma	TCGA	33e340f9-a97a-56eb-a3e6-aad831681cb4	2Y	Moffitt Cancer Center	Liver hepatocellular carcinoma	NCH	1624															No	Stage I	0	not reported	Liver		18768	Hepatocellular carcinoma, NOS	no	2006
TCGA-DD-AAW1-01A	31c7d56b-4af7-4fdb-ba83-63bf615fcc3d	Adenomas and Adenocarcinomas	31c7d56b-4af7-4fdb-ba83-63bf615fcc3d	TCGA-DD-AAW1	Liver and intrahepatic bile ducts	Not Reported	asian	male	not hispanic or latino	Alive	55	-20288	1954		Liver and intrahepatic bile ducts	TCGA-LIHC	Adenomas and Adenocarcinomas	Liver Hepatocellular Carcinoma	TCGA	c2eb5c30-93cc-5a99-b9e4-f676e35ed7f8	DD	Mayo Clinic - Rochester	Liver hepatocellular carcinoma	NCH																No	Stage IIIA	0	not reported	Liver	1989	20288	Hepatocellular carcinoma, NOS	no	2009
TCGA-RC-A7SH-01A	32a98b3d-4cbd-4dcc-ac71-428fafc5e1c3	Adenomas and Adenocarcinomas	32a98b3d-4cbd-4dcc-ac71-428fafc5e1c3	TCGA-RC-A7SH	Liver and intrahepatic bile ducts	Not Reported	asian	male	not hispanic or latino	Alive	42	-15560	1970		Liver and intrahepatic bile ducts	TCGA-LIHC	Adenomas and Adenocarcinomas	Liver Hepatocellular Carcinoma	TCGA	ae9dc463-76e6-5b63-9123-f080997fdf85	RC	University of Utah	Liver hepatocellular carcinoma	NCH																No	Stage II	0	not reported	Liver	468	15560	Hepatocellular carcinoma, clear cell type	no	2012
TCGA-ED-A66Y-01A	34303cdd-c31c-4b95-9965-2a5513dc322d	Adenomas and Adenocarcinomas	34303cdd-c31c-4b95-9965-2a5513dc322d	TCGA-ED-A66Y	Liver and intrahepatic bile ducts	Not Reported	asian	female	not hispanic or latino	Dead	51	-18797	1962		Liver and intrahepatic bile ducts	TCGA-LIHC	Adenomas and Adenocarcinomas	Liver Hepatocellular Carcinoma	TCGA	8d5c4bc3-5ad6-5c07-8738-a6632e4d59d4	ED	Asterand	Liver hepatocellular carcinoma	NCH	296															No	Stage IIIA	0	not reported	Liver	7	18797	Hepatocellular carcinoma, NOS	no	2013
TCGA-DD-AAEI-01A	34416be6-b6d6-4029-b899-9ba685e39590	Adenomas and Adenocarcinomas	34416be6-b6d6-4029-b899-9ba685e39590	TCGA-DD-AAEI	Liver and intrahepatic bile ducts	Not Reported	asian	male	not hispanic or latino	Alive	72	-26465	1938		Liver and intrahepatic bile ducts	TCGA-LIHC	Adenomas and Adenocarcinomas	Liver Hepatocellular Carcinoma	TCGA	c2eb5c30-93cc-5a99-b9e4-f676e35ed7f8	DD	Mayo Clinic - Rochester	Liver hepatocellular carcinoma	NCH																No	Stage I	0	not reported	Liver	1531	26465	Hepatocellular carcinoma, NOS	no	2010
TCGA-2Y-A9H8-01A	3528dd91-1a6d-4d41-a3ee-829c857cc904	Adenomas and Adenocarcinomas	3528dd91-1a6d-4d41-a3ee-829c857cc904	TCGA-2Y-A9H8	Liver and intrahepatic bile ducts	Not Reported	white	female	not hispanic or latino	Dead	85	-31322	1926	2012	Liver and intrahepatic bile ducts	TCGA-LIHC	Adenomas and Adenocarcinomas	Liver Hepatocellular Carcinoma	TCGA	33e340f9-a97a-56eb-a3e6-aad831681cb4	2Y	Moffitt Cancer Center	Liver hepatocellular carcinoma	NCH	633															No		0	not reported	Liver		31322	Hepatocellular carcinoma, NOS	no	2011
TCGA-DD-A3A2-01A	357c1c08-f368-4cae-8f20-9be241b30479	Adenomas and Adenocarcinomas	357c1c08-f368-4cae-8f20-9be241b30479	TCGA-DD-A3A2	Liver and intrahepatic bile ducts	Not Reported	white	female	not hispanic or latino	Dead	76	-27930	1922	2003	Liver and intrahepatic bile ducts	TCGA-LIHC	Adenomas and Adenocarcinomas	Liver Hepatocellular Carcinoma	TCGA	c2eb5c30-93cc-5a99-b9e4-f676e35ed7f8	DD	Mayo Clinic - Rochester	Liver hepatocellular carcinoma	NCH	2131															No	Stage I	0	not reported	Liver		27930	Hepatocellular carcinoma, NOS	no	1998
TCGA-DD-A3A2-11A	357c1c08-f368-4cae-8f20-9be241b30479	Adenomas and Adenocarcinomas	357c1c08-f368-4cae-8f20-9be241b30479	TCGA-DD-A3A2	Liver and intrahepatic bile ducts	Not Reported	white	female	not hispanic or latino	Dead	76	-27930	1922	2003	Liver and intrahepatic bile ducts	TCGA-LIHC	Adenomas and Adenocarcinomas	Liver Hepatocellular Carcinoma	TCGA	c2eb5c30-93cc-5a99-b9e4-f676e35ed7f8	DD	Mayo Clinic - Rochester	Liver hepatocellular carcinoma	NCH	2131															No	Stage I	0	not reported	Liver		27930	Hepatocellular carcinoma, NOS	no	1998
TCGA-CC-A5UD-01A	3837c8ac-6c9e-499b-a4e7-d42c870bcb49	Adenomas and Adenocarcinomas	3837c8ac-6c9e-499b-a4e7-d42c870bcb49	TCGA-CC-A5UD	Liver and intrahepatic bile ducts	Not Reported	asian	male	not hispanic or latino	Dead	45	-16702	1967		Liver and intrahepatic bile ducts	TCGA-LIHC	Adenomas and Adenocarcinomas	Liver Hepatocellular Carcinoma	TCGA	be652f28-50ec-5d4e-bc42-79a304ee03db	CC	ILSBio	Liver hepatocellular carcinoma	NCH	304															No	Stage IIIA	0	not reported	Liver	0	16702	Hepatocellular carcinoma, NOS	no	2012
TCGA-ZP-A9D0-01A	396ef7c2-343e-4d5c-9b20-adc0a52c1978	Adenomas and Adenocarcinomas	396ef7c2-343e-4d5c-9b20-adc0a52c1978	TCGA-ZP-A9D0	Liver and intrahepatic bile ducts	Not Reported	black or african american	female	not hispanic or latino	Alive	67	-24525	1944		Liver and intrahepatic bile ducts	TCGA-LIHC	Adenomas and Adenocarcinomas	Liver Hepatocellular Carcinoma	TCGA	9063dd32-2419-5b6e-a800-67ea5f1f71f4	ZP	Medical College of Wisconsin	Liver hepatocellular carcinoma	NCH																No		0	not reported	Liver	1091	24525	Hepatocellular carcinoma, NOS	no	2011
TCGA-BC-A10W-01A	39baf24a-4032-4c23-b3fe-2c50df1881f6	Adenomas and Adenocarcinomas	39baf24a-4032-4c23-b3fe-2c50df1881f6	TCGA-BC-A10W	Liver and intrahepatic bile ducts	Not Reported	asian	male	not hispanic or latino	Dead	50	-18562	1952	2002	Liver and intrahepatic bile ducts	TCGA-LIHC	Adenomas and Adenocarcinomas	Liver Hepatocellular Carcinoma	TCGA	735fda57-1a46-5afd-a1c0-99af9115c0af	BC	UNC	Liver hepatocellular carcinoma	NCH	91															No		0	not reported	Liver		18562	Hepatocellular carcinoma, NOS	no	2002
TCGA-BC-A10W-11A	39baf24a-4032-4c23-b3fe-2c50df1881f6	Adenomas and Adenocarcinomas	39baf24a-4032-4c23-b3fe-2c50df1881f6	TCGA-BC-A10W	Liver and intrahepatic bile ducts	Not Reported	asian	male	not hispanic or latino	Dead	50	-18562	1952	2002	Liver and intrahepatic bile ducts	TCGA-LIHC	Adenomas and Adenocarcinomas	Liver Hepatocellular Carcinoma	TCGA	735fda57-1a46-5afd-a1c0-99af9115c0af	BC	UNC	Liver hepatocellular carcinoma	NCH	91															No		0	not reported	Liver		18562	Hepatocellular carcinoma, NOS	no	2002
TCGA-WX-AA47-01A	39e147c9-2acb-4ba8-a991-e43e1719b2d8	Adenomas and Adenocarcinomas	39e147c9-2acb-4ba8-a991-e43e1719b2d8	TCGA-WX-AA47	Liver and intrahepatic bile ducts	Not Reported	white	female	not hispanic or latino	Dead	33	-12056	1979	2013	Liver and intrahepatic bile ducts	TCGA-LIHC	Adenomas and Adenocarcinomas	Liver Hepatocellular Carcinoma	TCGA	39c0854e-a35b-56ba-ae48-3d0f45b5c305	WX	Yale University	Liver hepatocellular carcinoma	NCH	556															No	Stage IIIA	0	not reported	Liver		12056	Hepatocellular carcinoma, NOS	no	2012
TCGA-G3-A3CK-01A	39eb1db0-2722-4af4-8254-d0e10256c64d	Adenomas and Adenocarcinomas	39eb1db0-2722-4af4-8254-d0e10256c64d	TCGA-G3-A3CK	Liver and intrahepatic bile ducts	Not Reported	asian	male	not hispanic or latino	Alive	61	-22462	1950		Liver and intrahepatic bile ducts	TCGA-LIHC	Adenomas and Adenocarcinomas	Liver Hepatocellular Carcinoma	TCGA	addd7b04-91a3-5179-99a5-cbff20df6bb4	G3	Alberta Health Services	Liver hepatocellular carcinoma	NCH																No	Stage I	0	not reported	Liver	585	22462	Hepatocellular carcinoma, NOS	no	2011
TCGA-G3-A3CH-01A	3a2d7482-c246-411e-841f-71d96e353328	Adenomas and Adenocarcinomas	3a2d7482-c246-411e-841f-71d96e353328	TCGA-G3-A3CH	Liver and intrahepatic bile ducts	Not Reported	asian	male	not hispanic or latino	Alive	53	-19473	1957		Liver and intrahepatic bile ducts	TCGA-LIHC	Adenomas and Adenocarcinomas	Liver Hepatocellular Carcinoma	TCGA	addd7b04-91a3-5179-99a5-cbff20df6bb4	G3	Alberta Health Services	Liver hepatocellular carcinoma	NCH																No	Stage IIIA	0	not reported	Liver	780	19473	Hepatocellular carcinoma, NOS	no	2010
TCGA-G3-A3CH-11A	3a2d7482-c246-411e-841f-71d96e353328	Adenomas and Adenocarcinomas	3a2d7482-c246-411e-841f-71d96e353328	TCGA-G3-A3CH	Liver and intrahepatic bile ducts	Not Reported	asian	male	not hispanic or latino	Alive	53	-19473	1957		Liver and intrahepatic bile ducts	TCGA-LIHC	Adenomas and Adenocarcinomas	Liver Hepatocellular Carcinoma	TCGA	addd7b04-91a3-5179-99a5-cbff20df6bb4	G3	Alberta Health Services	Liver hepatocellular carcinoma	NCH																No	Stage IIIA	0	not reported	Liver	780	19473	Hepatocellular carcinoma, NOS	no	2010
TCGA-DD-A1EI-11A	3acf7438-fd65-442c-8a30-68b6714537f3	Adenomas and Adenocarcinomas	3acf7438-fd65-442c-8a30-68b6714537f3	TCGA-DD-A1EI	Liver and intrahepatic bile ducts	Not Reported	asian	male	not hispanic or latino	Alive	46	-17097	1962		Liver and intrahepatic bile ducts	TCGA-LIHC	Adenomas and Adenocarcinomas	Liver Hepatocellular Carcinoma	TCGA	c2eb5c30-93cc-5a99-b9e4-f676e35ed7f8	DD	Mayo Clinic - Rochester	Liver hepatocellular carcinoma	NCH																No	Stage I	0	not reported	Liver	183	17097	Hepatocellular carcinoma, NOS	no	2008
TCGA-DD-A1EI-01A	3acf7438-fd65-442c-8a30-68b6714537f3	Adenomas and Adenocarcinomas	3acf7438-fd65-442c-8a30-68b6714537f3	TCGA-DD-A1EI	Liver and intrahepatic bile ducts	Not Reported	asian	male	not hispanic or latino	Alive	46	-17097	1962		Liver and intrahepatic bile ducts	TCGA-LIHC	Adenomas and Adenocarcinomas	Liver Hepatocellular Carcinoma	TCGA	c2eb5c30-93cc-5a99-b9e4-f676e35ed7f8	DD	Mayo Clinic - Rochester	Liver hepatocellular carcinoma	NCH																No	Stage I	0	not reported	Liver	183	17097	Hepatocellular carcinoma, NOS	no	2008
TCGA-DD-AAEE-01A	3c51fee0-da54-40e9-a954-dfe30f6f075c	Adenomas and Adenocarcinomas	3c51fee0-da54-40e9-a954-dfe30f6f075c	TCGA-DD-AAEE	Liver and intrahepatic bile ducts	Not Reported	asian	male	not hispanic or latino	Alive	55	-20396	1957		Liver and intrahepatic bile ducts	TCGA-LIHC	Adenomas and Adenocarcinomas	Liver Hepatocellular Carcinoma	TCGA	c2eb5c30-93cc-5a99-b9e4-f676e35ed7f8	DD	Mayo Clinic - Rochester	Liver hepatocellular carcinoma	NCH																No	Stage I	0	not reported	Liver	810	20396	Hepatocellular carcinoma, NOS	no	2012
TCGA-DD-AAE3-01A	3c969bdf-cae8-44f5-839f-5abd4cba0ec8	Adenomas and Adenocarcinomas	3c969bdf-cae8-44f5-839f-5abd4cba0ec8	TCGA-DD-AAE3	Liver and intrahepatic bile ducts	Not Reported	asian	male	not hispanic or latino	Alive	50	-18271	1963		Liver and intrahepatic bile ducts	TCGA-LIHC	Adenomas and Adenocarcinomas	Liver Hepatocellular Carcinoma	TCGA	c2eb5c30-93cc-5a99-b9e4-f676e35ed7f8	DD	Mayo Clinic - Rochester	Liver hepatocellular carcinoma	NCH																No	Stage I	0	not reported	Liver	566	18271	Hepatocellular carcinoma, NOS	no	2013
TCGA-DD-AACL-01A	3da3cfec-5464-4dd8-9757-a0cdfe3536f8	Adenomas and Adenocarcinomas	3da3cfec-5464-4dd8-9757-a0cdfe3536f8	TCGA-DD-AACL	Liver and intrahepatic bile ducts	Not Reported	asian	female	not hispanic or latino	Dead	66	-24355	1942		Liver and intrahepatic bile ducts	TCGA-LIHC	Adenomas and Adenocarcinomas	Liver Hepatocellular Carcinoma	TCGA	c2eb5c30-93cc-5a99-b9e4-f676e35ed7f8	DD	Mayo Clinic - Rochester	Liver hepatocellular carcinoma	NCH	107															No	Stage I	0	not reported	Liver	58	24355	Hepatocellular carcinoma, NOS	no	2008
TCGA-BC-A10X-01A	3dc48ea9-a3c6-437f-af5a-88feb300cc5f	Adenomas and Adenocarcinomas	3dc48ea9-a3c6-437f-af5a-88feb300cc5f	TCGA-BC-A10X	Liver and intrahepatic bile ducts	Not Reported	white	female	not hispanic or latino	Dead	52	-19140	1950	2004	Liver and intrahepatic bile ducts	TCGA-LIHC	Adenomas and Adenocarcinomas	Liver Hepatocellular Carcinoma	TCGA	735fda57-1a46-5afd-a1c0-99af9115c0af	BC	UNC	Liver hepatocellular carcinoma	NCH	770															No	Stage IIIA	0	not reported	Liver		19140	Hepatocellular carcinoma, NOS	no	2002
TCGA-BC-A10X-11A	3dc48ea9-a3c6-437f-af5a-88feb300cc5f	Adenomas and Adenocarcinomas	3dc48ea9-a3c6-437f-af5a-88feb300cc5f	TCGA-BC-A10X	Liver and intrahepatic bile ducts	Not Reported	white	female	not hispanic or latino	Dead	52	-19140	1950	2004	Liver and intrahepatic bile ducts	TCGA-LIHC	Adenomas and Adenocarcinomas	Liver Hepatocellular Carcinoma	TCGA	735fda57-1a46-5afd-a1c0-99af9115c0af	BC	UNC	Liver hepatocellular carcinoma	NCH	770															No	Stage IIIA	0	not reported	Liver		19140	Hepatocellular carcinoma, NOS	no	2002
TCGA-FV-A3R3-01A	3dd7c93d-8194-44ee-8014-10dd81ef6441	Adenomas and Adenocarcinomas	3dd7c93d-8194-44ee-8014-10dd81ef6441	TCGA-FV-A3R3	Liver and intrahepatic bile ducts	Not Reported	white	female	not hispanic or latino	Dead	38	-14231	1974		Liver and intrahepatic bile ducts	TCGA-LIHC	Adenomas and Adenocarcinomas	Liver Hepatocellular Carcinoma	TCGA	98428b7d-30e7-5283-b22d-450c17717d09	FV	International Genomics Consortium	Liver hepatocellular carcinoma	NCH	366															No	Stage I	0	not reported	Liver	4	14231	Hepatocellular carcinoma, NOS	no	2012
TCGA-2Y-A9GW-01A	3e1920b3-3bd4-4506-a0cf-567257154bcf	Adenomas and Adenocarcinomas	3e1920b3-3bd4-4506-a0cf-567257154bcf	TCGA-2Y-A9GW	Liver and intrahepatic bile ducts	Not Reported	white	male	not hispanic or latino	Dead	64	-23587	1943	2010	Liver and intrahepatic bile ducts	TCGA-LIHC	Adenomas and Adenocarcinomas	Liver Hepatocellular Carcinoma	TCGA	33e340f9-a97a-56eb-a3e6-aad831681cb4	2Y	Moffitt Cancer Center	Liver hepatocellular carcinoma	NCH	1271															No	Stage I	0	not reported	Liver		23587	Hepatocellular carcinoma, NOS	no	2007
TCGA-ZS-A9CG-01A	3f6a6891-c6d5-447b-ad32-325fd46ec32b	Adenomas and Adenocarcinomas	3f6a6891-c6d5-447b-ad32-325fd46ec32b	TCGA-ZS-A9CG	Liver and intrahepatic bile ducts	Not Reported	white	male	not hispanic or latino	Alive	55	-20100	1958		Liver and intrahepatic bile ducts	TCGA-LIHC	Adenomas and Adenocarcinomas	Liver Hepatocellular Carcinoma	TCGA	33a38997-77be-52dc-b79d-890d8d4b792b	ZS	Tayside Tissue Bank	Liver hepatocellular carcinoma	NCH																No	Stage II	0	not reported	Liver	341	20100	Hepatocellular carcinoma, NOS	no	2013
TCGA-DD-A4NH-01A	4012ea90-5768-4acc-af3a-ba954f493db4	Adenomas and Adenocarcinomas	4012ea90-5768-4acc-af3a-ba954f493db4	TCGA-DD-A4NH	Liver and intrahepatic bile ducts	Not Reported	white	female	not hispanic or latino	Alive	65	-23865	1946		Liver and intrahepatic bile ducts	TCGA-LIHC	Adenomas and Adenocarcinomas	Liver Hepatocellular Carcinoma	TCGA	c2eb5c30-93cc-5a99-b9e4-f676e35ed7f8	DD	Mayo Clinic - Rochester	Liver hepatocellular carcinoma	NCH																No	Stage IIIB	0	not reported	Liver	917	23865	Hepatocellular carcinoma, NOS	no	2011
TCGA-DD-AADC-01A	4100fd8b-cf37-4e63-a73d-95c9c392d606	Adenomas and Adenocarcinomas	4100fd8b-cf37-4e63-a73d-95c9c392d606	TCGA-DD-AADC	Liver and intrahepatic bile ducts	Not Reported	asian	male	not hispanic or latino	Dead	53	-19527	1958	2012	Liver and intrahepatic bile ducts	TCGA-LIHC	Adenomas and Adenocarcinomas	Liver Hepatocellular Carcinoma	TCGA	c2eb5c30-93cc-5a99-b9e4-f676e35ed7f8	DD	Mayo Clinic - Rochester	Liver hepatocellular carcinoma	NCH	425															No	Stage I	0	not reported	Liver		19527	Hepatocellular carcinoma, NOS	no	2011
TCGA-DD-AAD6-01A	418e79d1-51c7-4cef-a1b6-e291fb13c2a5	Adenomas and Adenocarcinomas	418e79d1-51c7-4cef-a1b6-e291fb13c2a5	TCGA-DD-AAD6	Liver and intrahepatic bile ducts	Not Reported	asian	male	not hispanic or latino	Alive	66	-24185	1945		Liver and intrahepatic bile ducts	TCGA-LIHC	Adenomas and Adenocarcinomas	Liver Hepatocellular Carcinoma	TCGA	c2eb5c30-93cc-5a99-b9e4-f676e35ed7f8	DD	Mayo Clinic - Rochester	Liver hepatocellular carcinoma	NCH																No	Stage IIIA	0	not reported	Liver	672	24185	Hepatocellular carcinoma, NOS	no	2011
TCGA-DD-AACD-01A	41fb30aa-63b4-4cc6-a275-b77048612fa0	Adenomas and Adenocarcinomas	41fb30aa-63b4-4cc6-a275-b77048612fa0	TCGA-DD-AACD	Liver and intrahepatic bile ducts	Not Reported	asian	male	not hispanic or latino	Dead	48	-17828	1960	2009	Liver and intrahepatic bile ducts	TCGA-LIHC	Adenomas and Adenocarcinomas	Liver Hepatocellular Carcinoma	TCGA	c2eb5c30-93cc-5a99-b9e4-f676e35ed7f8	DD	Mayo Clinic - Rochester	Liver hepatocellular carcinoma	NCH	381															No	Stage I	0	not reported	Liver		17828	Hepatocellular carcinoma, NOS	no	2008
TCGA-NI-A8LF-01A	420dc176-e9a8-484b-bfa3-1b84e039c26b	Adenomas and Adenocarcinomas	420dc176-e9a8-484b-bfa3-1b84e039c26b	TCGA-NI-A8LF	Liver and intrahepatic bile ducts	Not Reported	white	male	not hispanic or latino	Alive	74	-27162	1938		Liver and intrahepatic bile ducts	TCGA-LIHC	Adenomas and Adenocarcinomas	Liver Hepatocellular Carcinoma	TCGA	1ba22d72-8f0f-55c1-a40a-1d56ddb5f5a6	NI	Roswell Park	Liver hepatocellular carcinoma	NCH																No	Stage I	0	not reported	Liver	799	27162	Hepatocellular carcinoma, NOS	no	2012
TCGA-ZP-A9D4-01A	4244912d-8527-410c-a084-a56c55eb1f82	Adenomas and Adenocarcinomas	4244912d-8527-410c-a084-a56c55eb1f82	TCGA-ZP-A9D4	Liver and intrahepatic bile ducts	Not Reported	white	female	not hispanic or latino	Alive	64	-23656	1948		Liver and intrahepatic bile ducts	TCGA-LIHC	Adenomas and Adenocarcinomas	Liver Hepatocellular Carcinoma	TCGA	9063dd32-2419-5b6e-a800-67ea5f1f71f4	ZP	Medical College of Wisconsin	Liver hepatocellular carcinoma	NCH																No		0	not reported	Liver	395	23656	Hepatocellular carcinoma, NOS	no	2012
TCGA-DD-AAE7-01A	427fdbf8-1603-466f-a5c6-963bb2ec3dac	Adenomas and Adenocarcinomas	427fdbf8-1603-466f-a5c6-963bb2ec3dac	TCGA-DD-AAE7	Liver and intrahepatic bile ducts	Not Reported	asian	male	not hispanic or latino	Alive	72	-26568	1940		Liver and intrahepatic bile ducts	TCGA-LIHC	Adenomas and Adenocarcinomas	Liver Hepatocellular Carcinoma	TCGA	c2eb5c30-93cc-5a99-b9e4-f676e35ed7f8	DD	Mayo Clinic - Rochester	Liver hepatocellular carcinoma	NCH																Not Reported	Stage I	0	not reported	Liver	644	26568	Hepatocellular carcinoma, NOS	yes	2012
TCGA-DD-A39Z-01A	42cb60f0-1a9e-4f59-8e2e-50c25e85cb98	Adenomas and Adenocarcinomas	42cb60f0-1a9e-4f59-8e2e-50c25e85cb98	TCGA-DD-A39Z	Liver and intrahepatic bile ducts	Not Reported	not reported	female	not reported	Dead	43	-15930	1953	1997	Liver and intrahepatic bile ducts	TCGA-LIHC	Adenomas and Adenocarcinomas	Liver Hepatocellular Carcinoma	TCGA	c2eb5c30-93cc-5a99-b9e4-f676e35ed7f8	DD	Mayo Clinic - Rochester	Liver hepatocellular carcinoma	NCH	601															No	Stage II	0	not reported	Liver		15930	Hepatocellular carcinoma, NOS	no	1996
TCGA-DD-A39Z-11A	42cb60f0-1a9e-4f59-8e2e-50c25e85cb98	Adenomas and Adenocarcinomas	42cb60f0-1a9e-4f59-8e2e-50c25e85cb98	TCGA-DD-A39Z	Liver and intrahepatic bile ducts	Not Reported	not reported	female	not reported	Dead	43	-15930	1953	1997	Liver and intrahepatic bile ducts	TCGA-LIHC	Adenomas and Adenocarcinomas	Liver Hepatocellular Carcinoma	TCGA	c2eb5c30-93cc-5a99-b9e4-f676e35ed7f8	DD	Mayo Clinic - Rochester	Liver hepatocellular carcinoma	NCH	601															No	Stage II	0	not reported	Liver		15930	Hepatocellular carcinoma, NOS	no	1996
TCGA-DD-AACX-01A	431a72e1-ea03-4e40-89c4-2f02d454c897	Adenomas and Adenocarcinomas	431a72e1-ea03-4e40-89c4-2f02d454c897	TCGA-DD-AACX	Liver and intrahepatic bile ducts	Not Reported	asian	male	not hispanic or latino	Alive	66	-24329	1944		Liver and intrahepatic bile ducts	TCGA-LIHC	Adenomas and Adenocarcinomas	Liver Hepatocellular Carcinoma	TCGA	c2eb5c30-93cc-5a99-b9e4-f676e35ed7f8	DD	Mayo Clinic - Rochester	Liver hepatocellular carcinoma	NCH																No	Stage II	0	not reported	Liver	170	24329	Hepatocellular carcinoma, NOS	no	2010
TCGA-EP-A2KA-01A	440375d7-cdcd-418a-8992-0a8ca42d290d	Adenomas and Adenocarcinomas	440375d7-cdcd-418a-8992-0a8ca42d290d	TCGA-EP-A2KA	Liver and intrahepatic bile ducts	Not Reported	white	female	not hispanic or latino	Dead	52	-19214	1959		Liver and intrahepatic bile ducts	TCGA-LIHC	Adenomas and Adenocarcinomas	Liver Hepatocellular Carcinoma	TCGA	dbcb7cb8-b22c-5a78-9d41-b93e7eb08f05	EP	Christiana Healthcare	Liver hepatocellular carcinoma	NCH	627															No	Stage IIIA	0	not reported	Liver	357	19214	Hepatocellular carcinoma, NOS	no	2011
TCGA-ZP-A9D1-01A	447ac9e3-0533-461a-bc92-906a7b2180c3	Adenomas and Adenocarcinomas	447ac9e3-0533-461a-bc92-906a7b2180c3	TCGA-ZP-A9D1	Liver and intrahepatic bile ducts	Not Reported	white	female	not hispanic or latino	Alive	56	-20584	1956		Liver and intrahepatic bile ducts	TCGA-LIHC	Adenomas and Adenocarcinomas	Liver Hepatocellular Carcinoma	TCGA	9063dd32-2419-5b6e-a800-67ea5f1f71f4	ZP	Medical College of Wisconsin	Liver hepatocellular carcinoma	NCH																Not Reported		0	not reported	Liver	21	20584	Hepatocellular carcinoma, NOS	yes	2012
TCGA-DD-A3A9-01A	457cca7c-a8b4-414e-a3c0-7fccf0ee2034	Adenomas and Adenocarcinomas	457cca7c-a8b4-414e-a3c0-7fccf0ee2034	TCGA-DD-A3A9	Liver and intrahepatic bile ducts	Not Reported	white	female	not hispanic or latino	Dead	64	-23526	1937	2003	Liver and intrahepatic bile ducts	TCGA-LIHC	Adenomas and Adenocarcinomas	Liver Hepatocellular Carcinoma	TCGA	c2eb5c30-93cc-5a99-b9e4-f676e35ed7f8	DD	Mayo Clinic - Rochester	Liver hepatocellular carcinoma	NCH	931															No	Stage IVB	0	not reported	Liver		23526	Hepatocellular carcinoma, NOS	no	2001
TCGA-DD-A115-01A	45b566d7-f120-471c-a94a-be7936889f2d	Adenomas and Adenocarcinomas	45b566d7-f120-471c-a94a-be7936889f2d	TCGA-DD-A115	Liver and intrahepatic bile ducts	Not Reported	white	male	not reported	Dead	53	-19697	1949	2008	Liver and intrahepatic bile ducts	TCGA-LIHC	Adenomas and Adenocarcinomas	Liver Hepatocellular Carcinoma	TCGA	c2eb5c30-93cc-5a99-b9e4-f676e35ed7f8	DD	Mayo Clinic - Rochester	Liver hepatocellular carcinoma	NCH	2542															No	Stage IIIA	0	not reported	Liver		19697	Hepatocellular carcinoma, NOS	no	2002
TCGA-DD-A115-11A	45b566d7-f120-471c-a94a-be7936889f2d	Adenomas and Adenocarcinomas	45b566d7-f120-471c-a94a-be7936889f2d	TCGA-DD-A115	Liver and intrahepatic bile ducts	Not Reported	white	male	not reported	Dead	53	-19697	1949	2008	Liver and intrahepatic bile ducts	TCGA-LIHC	Adenomas and Adenocarcinomas	Liver Hepatocellular Carcinoma	TCGA	c2eb5c30-93cc-5a99-b9e4-f676e35ed7f8	DD	Mayo Clinic - Rochester	Liver hepatocellular carcinoma	NCH	2542															No	Stage IIIA	0	not reported	Liver		19697	Hepatocellular carcinoma, NOS	no	2002
TCGA-GJ-A9DB-01A	45f00f00-d793-4dca-aeb9-7626d4575c90	Adenomas and Adenocarcinomas	45f00f00-d793-4dca-aeb9-7626d4575c90	TCGA-GJ-A9DB	Liver and intrahepatic bile ducts	Not Reported	white	male	not hispanic or latino	Dead	68	-25020	1945	2013	Liver and intrahepatic bile ducts	TCGA-LIHC	Adenomas and Adenocarcinomas	Liver Hepatocellular Carcinoma	TCGA	cf12df24-06a9-523f-ab6c-234ab95cf1c9	GJ	ABS - IUPUI	Liver hepatocellular carcinoma	NCH	67															No	Stage I	0	not reported	Liver		25020	Hepatocellular carcinoma, NOS	no	2013
TCGA-DD-A73G-01A	4774367c-5d8f-4b23-934a-e6d33a89dca8	Adenomas and Adenocarcinomas	4774367c-5d8f-4b23-934a-e6d33a89dca8	TCGA-DD-A73G	Liver and intrahepatic bile ducts	Not Reported	white	female	not hispanic or latino	Alive	73	-26949	1932		Liver and intrahepatic bile ducts	TCGA-LIHC	Adenomas and Adenocarcinomas	Liver Hepatocellular Carcinoma	TCGA	c2eb5c30-93cc-5a99-b9e4-f676e35ed7f8	DD	Mayo Clinic - Rochester	Liver hepatocellular carcinoma	NCH																No	Stage I	0	not reported	Liver	3478	26949	Hepatocellular carcinoma, NOS	no	2005
TCGA-5R-AAAM-01A	477affb9-7c8b-4895-a4f3-6cc6ef8ec5e4	Adenomas and Adenocarcinomas	477affb9-7c8b-4895-a4f3-6cc6ef8ec5e4	TCGA-5R-AAAM	Liver and intrahepatic bile ducts	Not Reported	white	female	not hispanic or latino	Dead	65	-24020	1948	2013	Liver and intrahepatic bile ducts	TCGA-LIHC	Adenomas and Adenocarcinomas	Liver Hepatocellular Carcinoma	TCGA	9a7a9c39-f289-5594-972a-ff9157a187f0	5R	Proteogenex, Inc	Liver hepatocellular carcinoma	NCH	46															No	Stage II	0	not reported	Liver		24020	Hepatocellular carcinoma, NOS	no	2013
TCGA-DD-AADQ-01A	485d283a-552c-485a-84fb-3abdb98dc797	Adenomas and Adenocarcinomas	485d283a-552c-485a-84fb-3abdb98dc797	TCGA-DD-AADQ	Liver and intrahepatic bile ducts	Not Reported	asian	male	not hispanic or latino	Alive	59	-21756	1954		Liver and intrahepatic bile ducts	TCGA-LIHC	Adenomas and Adenocarcinomas	Liver Hepatocellular Carcinoma	TCGA	c2eb5c30-93cc-5a99-b9e4-f676e35ed7f8	DD	Mayo Clinic - Rochester	Liver hepatocellular carcinoma	NCH																No	Stage II	0	not reported	Liver	436	21756	Hepatocellular carcinoma, NOS	no	2013
TCGA-DD-A39W-01A	48d33449-b969-423a-b4e7-541809109617	Adenomas and Adenocarcinomas	48d33449-b969-423a-b4e7-541809109617	TCGA-DD-A39W	Liver and intrahepatic bile ducts	Not Reported	white	female	not hispanic or latino	Dead	29	-10699	1966	1997	Liver and intrahepatic bile ducts	TCGA-LIHC	Adenomas and Adenocarcinomas	Liver Hepatocellular Carcinoma	TCGA	c2eb5c30-93cc-5a99-b9e4-f676e35ed7f8	DD	Mayo Clinic - Rochester	Liver hepatocellular carcinoma	NCH	827															No	Stage III	0	not reported	Liver		10699	Hepatocellular carcinoma, NOS	no	1995
TCGA-DD-A39W-11A	48d33449-b969-423a-b4e7-541809109617	Adenomas and Adenocarcinomas	48d33449-b969-423a-b4e7-541809109617	TCGA-DD-A39W	Liver and intrahepatic bile ducts	Not Reported	white	female	not hispanic or latino	Dead	29	-10699	1966	1997	Liver and intrahepatic bile ducts	TCGA-LIHC	Adenomas and Adenocarcinomas	Liver Hepatocellular Carcinoma	TCGA	c2eb5c30-93cc-5a99-b9e4-f676e35ed7f8	DD	Mayo Clinic - Rochester	Liver hepatocellular carcinoma	NCH	827															No	Stage III	0	not reported	Liver		10699	Hepatocellular carcinoma, NOS	no	1995
TCGA-WQ-A9G7-01A	491a3734-dcb8-4779-b098-0b5567f13f87	Adenomas and Adenocarcinomas	491a3734-dcb8-4779-b098-0b5567f13f87	TCGA-WQ-A9G7	Liver and intrahepatic bile ducts	Not Reported	white	female	not hispanic or latino	Alive	71		1942		Liver and intrahepatic bile ducts	TCGA-LIHC	Adenomas and Adenocarcinomas	Liver Hepatocellular Carcinoma	TCGA	2deb19ef-f2aa-5861-87c8-f5c755f8800b	WQ	University of Kansas	Liver hepatocellular carcinoma	NCH																No		0	not reported	Liver	30		Hepatocellular carcinoma, NOS	no	2013
TCGA-2Y-A9H0-01A	492ff93f-432b-4b73-8706-632fb2c83eb4	Adenomas and Adenocarcinomas	492ff93f-432b-4b73-8706-632fb2c83eb4	TCGA-2Y-A9H0	Liver and intrahepatic bile ducts	Not Reported	white	male	hispanic or latino	Alive	49	-18109	1955		Liver and intrahepatic bile ducts	TCGA-LIHC	Adenomas and Adenocarcinomas	Liver Hepatocellular Carcinoma	TCGA	33e340f9-a97a-56eb-a3e6-aad831681cb4	2Y	Moffitt Cancer Center	Liver hepatocellular carcinoma	NCH																No	Stage IIIA	0	not reported	Liver	3675	18109	Hepatocellular carcinoma, NOS	no	2004
TCGA-DD-AAC8-01A	496beef9-80d9-4734-a23d-334ae1b6aaab	Adenomas and Adenocarcinomas	496beef9-80d9-4734-a23d-334ae1b6aaab	TCGA-DD-AAC8	Liver and intrahepatic bile ducts	Not Reported	asian	male	not hispanic or latino	Dead	72	-26322	1936	2008	Liver and intrahepatic bile ducts	TCGA-LIHC	Adenomas and Adenocarcinomas	Liver Hepatocellular Carcinoma	TCGA	c2eb5c30-93cc-5a99-b9e4-f676e35ed7f8	DD	Mayo Clinic - Rochester	Liver hepatocellular carcinoma	NCH	16															No	Stage I	0	not reported	Liver		26322	Hepatocellular carcinoma, NOS	no	2008
TCGA-KR-A7K8-01A	4b0e544c-4090-4ebb-b3e5-2623aa91356c	Adenomas and Adenocarcinomas	4b0e544c-4090-4ebb-b3e5-2623aa91356c	TCGA-KR-A7K8	Liver and intrahepatic bile ducts	Not Reported	not reported	male	not reported	Alive	57	-20914	1955		Liver and intrahepatic bile ducts	TCGA-LIHC	Adenomas and Adenocarcinomas	Liver Hepatocellular Carcinoma	TCGA	72165b47-b0b5-5107-b0be-b5a74bc3e249	KR	University Of Michigan	Liver hepatocellular carcinoma	NCH																No	Stage I	0	not reported	Liver	906	20914	Hepatocellular carcinoma, NOS	no	2012
TCGA-BC-A216-11A	4bbdbe77-f3cb-4b64-9826-72debb734784	Adenomas and Adenocarcinomas	4bbdbe77-f3cb-4b64-9826-72debb734784	TCGA-BC-A216	Liver and intrahepatic bile ducts	Not Reported	white	female	not reported	Alive	62	-22968	1946		Liver and intrahepatic bile ducts	TCGA-LIHC	Adenomas and Adenocarcinomas	Liver Hepatocellular Carcinoma	TCGA	735fda57-1a46-5afd-a1c0-99af9115c0af	BC	UNC	Liver hepatocellular carcinoma	NCH																No	Stage IIIA	0	not reported	Liver	1351	22968	Hepatocellular carcinoma, NOS	no	2008
TCGA-BC-A216-01A	4bbdbe77-f3cb-4b64-9826-72debb734784	Adenomas and Adenocarcinomas	4bbdbe77-f3cb-4b64-9826-72debb734784	TCGA-BC-A216	Liver and intrahepatic bile ducts	Not Reported	white	female	not reported	Alive	62	-22968	1946		Liver and intrahepatic bile ducts	TCGA-LIHC	Adenomas and Adenocarcinomas	Liver Hepatocellular Carcinoma	TCGA	735fda57-1a46-5afd-a1c0-99af9115c0af	BC	UNC	Liver hepatocellular carcinoma	NCH																No	Stage IIIA	0	not reported	Liver	1351	22968	Hepatocellular carcinoma, NOS	no	2008
TCGA-DD-AADV-01A	4c78b999-4797-4e19-8bc5-9ffd01cf768a	Adenomas and Adenocarcinomas	4c78b999-4797-4e19-8bc5-9ffd01cf768a	TCGA-DD-AADV	Liver and intrahepatic bile ducts	Not Reported	asian	male	not hispanic or latino	Alive	50	-18300	1963		Liver and intrahepatic bile ducts	TCGA-LIHC	Adenomas and Adenocarcinomas	Liver Hepatocellular Carcinoma	TCGA	c2eb5c30-93cc-5a99-b9e4-f676e35ed7f8	DD	Mayo Clinic - Rochester	Liver hepatocellular carcinoma	NCH																Not Reported	Stage I	0	not reported	Liver	574	18300	Hepatocellular carcinoma, NOS	yes	2013
TCGA-DD-A3A3-11A	516c8594-2973-41e5-a5ce-76d177edfa48	Adenomas and Adenocarcinomas	516c8594-2973-41e5-a5ce-76d177edfa48	TCGA-DD-A3A3	Liver and intrahepatic bile ducts	Not Reported	asian	male	not hispanic or latino	Dead	45	-16708	1954	2000	Liver and intrahepatic bile ducts	TCGA-LIHC	Adenomas and Adenocarcinomas	Liver Hepatocellular Carcinoma	TCGA	c2eb5c30-93cc-5a99-b9e4-f676e35ed7f8	DD	Mayo Clinic - Rochester	Liver hepatocellular carcinoma	NCH	535															No	Stage I	0	not reported	Liver		16708	Hepatocellular carcinoma, NOS	no	1999
TCGA-DD-A3A3-01A	516c8594-2973-41e5-a5ce-76d177edfa48	Adenomas and Adenocarcinomas	516c8594-2973-41e5-a5ce-76d177edfa48	TCGA-DD-A3A3	Liver and intrahepatic bile ducts	Not Reported	asian	male	not hispanic or latino	Dead	45	-16708	1954	2000	Liver and intrahepatic bile ducts	TCGA-LIHC	Adenomas and Adenocarcinomas	Liver Hepatocellular Carcinoma	TCGA	c2eb5c30-93cc-5a99-b9e4-f676e35ed7f8	DD	Mayo Clinic - Rochester	Liver hepatocellular carcinoma	NCH	535															No	Stage I	0	not reported	Liver		16708	Hepatocellular carcinoma, NOS	no	1999
TCGA-2Y-A9H5-01A	51810579-e20d-4f08-93e7-891d645931db	Adenomas and Adenocarcinomas	51810579-e20d-4f08-93e7-891d645931db	TCGA-2Y-A9H5	Liver and intrahepatic bile ducts	Not Reported	white	female	not hispanic or latino	Dead	59	-21818	1951	2011	Liver and intrahepatic bile ducts	TCGA-LIHC	Adenomas and Adenocarcinomas	Liver Hepatocellular Carcinoma	TCGA	33e340f9-a97a-56eb-a3e6-aad831681cb4	2Y	Moffitt Cancer Center	Liver hepatocellular carcinoma	NCH	555															No	Stage I	0	not reported	Liver		21818	Hepatocellular carcinoma, NOS	no	2010
TCGA-DD-A4NI-01A	518aa9cc-71cf-4734-9d55-b435da99d300	Adenomas and Adenocarcinomas	518aa9cc-71cf-4734-9d55-b435da99d300	TCGA-DD-A4NI	Liver and intrahepatic bile ducts	Not Reported	white	male	not hispanic or latino	Alive	67	-24516	1944		Liver and intrahepatic bile ducts	TCGA-LIHC	Adenomas and Adenocarcinomas	Liver Hepatocellular Carcinoma	TCGA	c2eb5c30-93cc-5a99-b9e4-f676e35ed7f8	DD	Mayo Clinic - Rochester	Liver hepatocellular carcinoma	NCH																Not Reported	Stage II	0	not reported	Liver	816	24516	Hepatocellular carcinoma, NOS	yes	2011
TCGA-DD-A1EJ-01A	52292ffc-0902-4d97-b461-20723987a177	Adenomas and Adenocarcinomas	52292ffc-0902-4d97-b461-20723987a177	TCGA-DD-A1EJ	Liver and intrahepatic bile ducts	Not Reported	white	female	not hispanic or latino	Dead	71	-26009	1937		Liver and intrahepatic bile ducts	TCGA-LIHC	Adenomas and Adenocarcinomas	Liver Hepatocellular Carcinoma	TCGA	c2eb5c30-93cc-5a99-b9e4-f676e35ed7f8	DD	Mayo Clinic - Rochester	Liver hepatocellular carcinoma	NCH	1005															No	Stage IIIC	0	not reported	Liver	887	26009	Hepatocellular carcinoma, NOS	no	2008
TCGA-DD-A1EJ-11A	52292ffc-0902-4d97-b461-20723987a177	Adenomas and Adenocarcinomas	52292ffc-0902-4d97-b461-20723987a177	TCGA-DD-A1EJ	Liver and intrahepatic bile ducts	Not Reported	white	female	not hispanic or latino	Dead	71	-26009	1937		Liver and intrahepatic bile ducts	TCGA-LIHC	Adenomas and Adenocarcinomas	Liver Hepatocellular Carcinoma	TCGA	c2eb5c30-93cc-5a99-b9e4-f676e35ed7f8	DD	Mayo Clinic - Rochester	Liver hepatocellular carcinoma	NCH	1005															No	Stage IIIC	0	not reported	Liver	887	26009	Hepatocellular carcinoma, NOS	no	2008
TCGA-DD-AAED-01A	527d2bc3-7fdd-4b08-839d-67e2f246db04	Adenomas and Adenocarcinomas	527d2bc3-7fdd-4b08-839d-67e2f246db04	TCGA-DD-AAED	Liver and intrahepatic bile ducts	Not Reported	asian	male	not hispanic or latino	Alive	51	-18722	1961		Liver and intrahepatic bile ducts	TCGA-LIHC	Adenomas and Adenocarcinomas	Liver Hepatocellular Carcinoma	TCGA	c2eb5c30-93cc-5a99-b9e4-f676e35ed7f8	DD	Mayo Clinic - Rochester	Liver hepatocellular carcinoma	NCH																No	Stage I	0	not reported	Liver	763	18722	Hepatocellular carcinoma, NOS	no	2012
TCGA-DD-A4NR-01A	52a7f734-da07-49c5-861d-c70da37ff959	Adenomas and Adenocarcinomas	52a7f734-da07-49c5-861d-c70da37ff959	TCGA-DD-A4NR	Liver and intrahepatic bile ducts	Not Reported	white	female	not hispanic or latino	Dead	85	-31386	1920	2005	Liver and intrahepatic bile ducts	TCGA-LIHC	Adenomas and Adenocarcinomas	Liver Hepatocellular Carcinoma	TCGA	c2eb5c30-93cc-5a99-b9e4-f676e35ed7f8	DD	Mayo Clinic - Rochester	Liver hepatocellular carcinoma	NCH	9															No	Stage I	0	not reported	Liver		31386	Hepatocellular carcinoma, NOS	no	2005
TCGA-CC-A7IG-01A	534a7b11-3abd-4581-a9c9-d984d6aa33a0	Adenomas and Adenocarcinomas	534a7b11-3abd-4581-a9c9-d984d6aa33a0	TCGA-CC-A7IG	Liver and intrahepatic bile ducts	Not Reported	asian	male	not hispanic or latino	Dead	47	-17453	1966		Liver and intrahepatic bile ducts	TCGA-LIHC	Adenomas and Adenocarcinomas	Liver Hepatocellular Carcinoma	TCGA	be652f28-50ec-5d4e-bc42-79a304ee03db	CC	ILSBio	Liver hepatocellular carcinoma	NCH	299															No	Stage II	0	not reported	Liver	0	17453	Hepatocellular carcinoma, NOS	no	2013
TCGA-WX-AA44-01A	5436fafb-bc16-4450-ac8b-568e1e5ee5fe	Adenomas and Adenocarcinomas	5436fafb-bc16-4450-ac8b-568e1e5ee5fe	TCGA-WX-AA44	Liver and intrahepatic bile ducts	Not Reported	white	female	hispanic or latino	Alive	64	-23654	1947		Liver and intrahepatic bile ducts	TCGA-LIHC	Adenomas and Adenocarcinomas	Liver Hepatocellular Carcinoma	TCGA	39c0854e-a35b-56ba-ae48-3d0f45b5c305	WX	Yale University	Liver hepatocellular carcinoma	NCH																No	Stage I	0	not reported	Liver	615	23654	Hepatocellular carcinoma, NOS	no	2011
TCGA-DD-A73B-01A	5449c232-56f1-4e03-9421-aba3ae180107	Adenomas and Adenocarcinomas	5449c232-56f1-4e03-9421-aba3ae180107	TCGA-DD-A73B	Liver and intrahepatic bile ducts	Not Reported	white	female	hispanic or latino	Dead	72	-26390	1940	2012	Liver and intrahepatic bile ducts	TCGA-LIHC	Adenomas and Adenocarcinomas	Liver Hepatocellular Carcinoma	TCGA	c2eb5c30-93cc-5a99-b9e4-f676e35ed7f8	DD	Mayo Clinic - Rochester	Liver hepatocellular carcinoma	NCH	283															No	Stage I	0	not reported	Liver		26390	Hepatocellular carcinoma, NOS	no	2012
TCGA-ED-A459-01A	56403463-1727-4c23-a709-de5f168c4073	Adenomas and Adenocarcinomas	56403463-1727-4c23-a709-de5f168c4073	TCGA-ED-A459	Liver and intrahepatic bile ducts	Not Reported	asian	male	not hispanic or latino	Alive	47	-17402	1965		Liver and intrahepatic bile ducts	TCGA-LIHC	Adenomas and Adenocarcinomas	Liver Hepatocellular Carcinoma	TCGA	8d5c4bc3-5ad6-5c07-8738-a6632e4d59d4	ED	Asterand	Liver hepatocellular carcinoma	NCH																No	Stage II	0	not reported	Liver	910	17402	Hepatocellular carcinoma, NOS	no	2012
TCGA-DD-AAE2-01A	56447eb8-c50c-4e31-a29e-bde6bfd31af4	Adenomas and Adenocarcinomas	56447eb8-c50c-4e31-a29e-bde6bfd31af4	TCGA-DD-AAE2	Liver and intrahepatic bile ducts	Not Reported	asian	male	not hispanic or latino	Alive	51	-18695	1962		Liver and intrahepatic bile ducts	TCGA-LIHC	Adenomas and Adenocarcinomas	Liver Hepatocellular Carcinoma	TCGA	c2eb5c30-93cc-5a99-b9e4-f676e35ed7f8	DD	Mayo Clinic - Rochester	Liver hepatocellular carcinoma	NCH																No	Stage I	0	not reported	Liver	638	18695	Hepatocellular carcinoma, NOS	no	2013
TCGA-DD-AAW3-01A	564b4f4d-3c18-40d5-9d95-916774df600c	Adenomas and Adenocarcinomas	564b4f4d-3c18-40d5-9d95-916774df600c	TCGA-DD-AAW3	Liver and intrahepatic bile ducts	Not Reported	asian	male	not hispanic or latino	Alive	69	-25254	1940		Liver and intrahepatic bile ducts	TCGA-LIHC	Adenomas and Adenocarcinomas	Liver Hepatocellular Carcinoma	TCGA	c2eb5c30-93cc-5a99-b9e4-f676e35ed7f8	DD	Mayo Clinic - Rochester	Liver hepatocellular carcinoma	NCH																No	Stage I	0	not reported	Liver	1633	25254	Hepatocellular carcinoma, NOS	no	2009
TCGA-BW-A5NP-01A	56a82a56-0241-4d3d-9de2-696b0c36df91	Adenomas and Adenocarcinomas	56a82a56-0241-4d3d-9de2-696b0c36df91	TCGA-BW-A5NP	Liver and intrahepatic bile ducts	Not Reported	white	female	hispanic or latino	Alive	26	-9809	1984		Liver and intrahepatic bile ducts	TCGA-LIHC	Adenomas and Adenocarcinomas	Liver Hepatocellular Carcinoma	TCGA	0e691470-b18b-5803-9e4a-ee2cfbaae7b4	BW	St. Joseph's Medical Center-(MD)	Liver hepatocellular carcinoma	NCH																No	Stage IV	0	not reported	Liver	0	9809	Hepatocellular carcinoma, NOS	no	2010
TCGA-DD-AA3A-01A	56abd1c1-8f22-4856-8b0a-73d7e092bdb3	Adenomas and Adenocarcinomas	56abd1c1-8f22-4856-8b0a-73d7e092bdb3	TCGA-DD-AA3A	Liver and intrahepatic bile ducts	Not Reported	white	female	not hispanic or latino	Dead	81	-29712	1928	2010	Liver and intrahepatic bile ducts	TCGA-LIHC	Adenomas and Adenocarcinomas	Liver Hepatocellular Carcinoma	TCGA	c2eb5c30-93cc-5a99-b9e4-f676e35ed7f8	DD	Mayo Clinic - Rochester	Liver hepatocellular carcinoma	NCH	410															No	Stage I	0	not reported	Liver		29712	Combined hepatocellular carcinoma and cholangiocarcinoma	no	2009
TCGA-XR-A8TD-01A	574ba00b-fee6-4aab-ac01-6ffaf8fdc0c5	Adenomas and Adenocarcinomas	574ba00b-fee6-4aab-ac01-6ffaf8fdc0c5	TCGA-XR-A8TD	Liver and intrahepatic bile ducts	Not Reported	white	female	hispanic or latino	Alive	49	-17908	1963		Liver and intrahepatic bile ducts	TCGA-LIHC	Adenomas and Adenocarcinomas	Liver Hepatocellular Carcinoma	TCGA	04898289-8edf-590e-8640-35e36365de75	XR	University of Sao Paulo	Liver hepatocellular carcinoma	NCH																No	Stage IIIB	0	not reported	Liver	1030	17908	Hepatocellular carcinoma, clear cell type	no	2012
TCGA-BC-A10S-01A	592ef526-176a-42e0-bbeb-fb62d369a343	Adenomas and Adenocarcinomas	592ef526-176a-42e0-bbeb-fb62d369a343	TCGA-BC-A10S	Liver and intrahepatic bile ducts	Not Reported	white	male	not hispanic or latino	Dead	81	-29842	1918	2002	Liver and intrahepatic bile ducts	TCGA-LIHC	Adenomas and Adenocarcinomas	Liver Hepatocellular Carcinoma	TCGA	735fda57-1a46-5afd-a1c0-99af9115c0af	BC	UNC	Liver hepatocellular carcinoma	NCH	1423															No		0	not reported	Liver		29842	Hepatocellular carcinoma, NOS	no	1999
TCGA-BC-A10S-11A	592ef526-176a-42e0-bbeb-fb62d369a343	Adenomas and Adenocarcinomas	592ef526-176a-42e0-bbeb-fb62d369a343	TCGA-BC-A10S	Liver and intrahepatic bile ducts	Not Reported	white	male	not hispanic or latino	Dead	81	-29842	1918	2002	Liver and intrahepatic bile ducts	TCGA-LIHC	Adenomas and Adenocarcinomas	Liver Hepatocellular Carcinoma	TCGA	735fda57-1a46-5afd-a1c0-99af9115c0af	BC	UNC	Liver hepatocellular carcinoma	NCH	1423															No		0	not reported	Liver		29842	Hepatocellular carcinoma, NOS	no	1999
TCGA-KR-A7K0-01A	5a7706ba-3cea-41eb-b78a-fd69206daa93	Adenomas and Adenocarcinomas	5a7706ba-3cea-41eb-b78a-fd69206daa93	TCGA-KR-A7K0	Liver and intrahepatic bile ducts	Not Reported	white	male	not reported	Dead	65	-23974	1948	2013	Liver and intrahepatic bile ducts	TCGA-LIHC	Adenomas and Adenocarcinomas	Liver Hepatocellular Carcinoma	TCGA	72165b47-b0b5-5107-b0be-b5a74bc3e249	KR	University Of Michigan	Liver hepatocellular carcinoma	NCH	65															Not Reported	Stage I	0	not reported	Liver		23974	Hepatocellular carcinoma, NOS	yes	2013
TCGA-CC-A8HV-01A	5b32d3f4-9b88-42de-aaac-22d1d2f5cde0	Adenomas and Adenocarcinomas	5b32d3f4-9b88-42de-aaac-22d1d2f5cde0	TCGA-CC-A8HV	Liver and intrahepatic bile ducts	Not Reported	asian	female	not hispanic or latino	Dead	51	-18935	1962		Liver and intrahepatic bile ducts	TCGA-LIHC	Adenomas and Adenocarcinomas	Liver Hepatocellular Carcinoma	TCGA	be652f28-50ec-5d4e-bc42-79a304ee03db	CC	ILSBio	Liver hepatocellular carcinoma	NCH	279															No	Stage II	0	not reported	Liver	0	18935	Hepatocellular carcinoma, NOS	no	2013
TCGA-DD-A4NK-01A	5b8d04b2-ef40-4216-a3bb-42520efbe863	Adenomas and Adenocarcinomas	5b8d04b2-ef40-4216-a3bb-42520efbe863	TCGA-DD-A4NK	Liver and intrahepatic bile ducts	Not Reported	white	female	not hispanic or latino	Dead	80	-29244	1924	2007	Liver and intrahepatic bile ducts	TCGA-LIHC	Adenomas and Adenocarcinomas	Liver Hepatocellular Carcinoma	TCGA	c2eb5c30-93cc-5a99-b9e4-f676e35ed7f8	DD	Mayo Clinic - Rochester	Liver hepatocellular carcinoma	NCH	1210															No	Stage IIIA	0	not reported	Liver		29244	Hepatocellular carcinoma, NOS	no	2004
TCGA-BC-4072-01B	5c9a21a3-d471-401a-9568-59dc84245d28	Adenomas and Adenocarcinomas	5c9a21a3-d471-401a-9568-59dc84245d28	TCGA-BC-4072	Liver and intrahepatic bile ducts	Not Reported	white	female	not hispanic or latino	Dead	74	-27162	1931	2009	Liver and intrahepatic bile ducts	TCGA-LIHC	Adenomas and Adenocarcinomas	Liver Hepatocellular Carcinoma	TCGA	735fda57-1a46-5afd-a1c0-99af9115c0af	BC	UNC	Liver hepatocellular carcinoma	NCH	1490															No	Stage IIIA	0	not reported	Liver		27162	Hepatocellular carcinoma, NOS	no	2005
TCGA-G3-AAV7-01A	5d259f26-3bef-4fe4-948b-495183f5f8be	Adenomas and Adenocarcinomas	5d259f26-3bef-4fe4-948b-495183f5f8be	TCGA-G3-AAV7	Liver and intrahepatic bile ducts	Not Reported	asian	male	not hispanic or latino	Alive	38	-14229	1975		Liver and intrahepatic bile ducts	TCGA-LIHC	Adenomas and Adenocarcinomas	Liver Hepatocellular Carcinoma	TCGA	addd7b04-91a3-5179-99a5-cbff20df6bb4	G3	Alberta Health Services	Liver hepatocellular carcinoma	NCH																No	Stage II	0	not reported	Liver	361	14229	Hepatocellular carcinoma, NOS	no	2013
TCGA-CC-A9FU-01A	5e2a99a1-41c1-49ca-97d6-69f9b9938d24	Adenomas and Adenocarcinomas	5e2a99a1-41c1-49ca-97d6-69f9b9938d24	TCGA-CC-A9FU	Liver and intrahepatic bile ducts	Not Reported	asian	female	not hispanic or latino	Alive	52	-19326	1961		Liver and intrahepatic bile ducts	TCGA-LIHC	Adenomas and Adenocarcinomas	Liver Hepatocellular Carcinoma	TCGA	be652f28-50ec-5d4e-bc42-79a304ee03db	CC	ILSBio	Liver hepatocellular carcinoma	NCH																No	Stage IIIA	0	not reported	Liver	0	19326	Hepatocellular carcinoma, NOS	no	2013
TCGA-DD-AAE0-01A	5e4136e4-ddd8-4faf-8a8e-5f836fd97f49	Adenomas and Adenocarcinomas	5e4136e4-ddd8-4faf-8a8e-5f836fd97f49	TCGA-DD-AAE0	Liver and intrahepatic bile ducts	Not Reported	asian	female	not hispanic or latino	Alive	45	-16732	1968		Liver and intrahepatic bile ducts	TCGA-LIHC	Adenomas and Adenocarcinomas	Liver Hepatocellular Carcinoma	TCGA	c2eb5c30-93cc-5a99-b9e4-f676e35ed7f8	DD	Mayo Clinic - Rochester	Liver hepatocellular carcinoma	NCH																No	Stage IIIA	0	not reported	Liver	555	16732	Hepatocellular carcinoma, NOS	no	2013
TCGA-DD-AADB-01A	5eaaf7ae-36af-4fb4-8940-e0861983ceb0	Adenomas and Adenocarcinomas	5eaaf7ae-36af-4fb4-8940-e0861983ceb0	TCGA-DD-AADB	Liver and intrahepatic bile ducts	Not Reported	asian	male	not hispanic or latino	Alive	51	-18728	1960		Liver and intrahepatic bile ducts	TCGA-LIHC	Adenomas and Adenocarcinomas	Liver Hepatocellular Carcinoma	TCGA	c2eb5c30-93cc-5a99-b9e4-f676e35ed7f8	DD	Mayo Clinic - Rochester	Liver hepatocellular carcinoma	NCH																No	Stage I	0	not reported	Liver	1242	18728	Hepatocellular carcinoma, NOS	no	2011
TCGA-DD-A11A-11A	609c82fd-eb3a-46d7-8c09-0cde281a50b3	Adenomas and Adenocarcinomas	609c82fd-eb3a-46d7-8c09-0cde281a50b3	TCGA-DD-A11A	Liver and intrahepatic bile ducts	Not Reported	black or african american	male	not hispanic or latino	Not Reported	67	-24646	1937		Liver and intrahepatic bile ducts	TCGA-LIHC	Adenomas and Adenocarcinomas	Liver Hepatocellular Carcinoma	TCGA	c2eb5c30-93cc-5a99-b9e4-f676e35ed7f8	DD	Mayo Clinic - Rochester	Liver hepatocellular carcinoma	NCH																No	Stage I	0	not reported	Liver	79	24646	Hepatocellular carcinoma, NOS	no	2004
TCGA-DD-A11A-01A	609c82fd-eb3a-46d7-8c09-0cde281a50b3	Adenomas and Adenocarcinomas	609c82fd-eb3a-46d7-8c09-0cde281a50b3	TCGA-DD-A11A	Liver and intrahepatic bile ducts	Not Reported	black or african american	male	not hispanic or latino	Not Reported	67	-24646	1937		Liver and intrahepatic bile ducts	TCGA-LIHC	Adenomas and Adenocarcinomas	Liver Hepatocellular Carcinoma	TCGA	c2eb5c30-93cc-5a99-b9e4-f676e35ed7f8	DD	Mayo Clinic - Rochester	Liver hepatocellular carcinoma	NCH																No	Stage I	0	not reported	Liver	79	24646	Hepatocellular carcinoma, NOS	no	2004
TCGA-5C-A9VH-01A	60fcd491-0170-46c0-ab14-d71f88267a14	Adenomas and Adenocarcinomas	60fcd491-0170-46c0-ab14-d71f88267a14	TCGA-5C-A9VH	Liver and intrahepatic bile ducts	Not Reported	white	male	not hispanic or latino	Alive	70	-25608	1943		Liver and intrahepatic bile ducts	TCGA-LIHC	Adenomas and Adenocarcinomas	Liver Hepatocellular Carcinoma	TCGA	994ff94f-5d44-5de6-908b-dea33dca2a3d	5C	Cureline	Liver hepatocellular carcinoma	NCH																No	Stage I	0	not reported	Liver	322	25608	Hepatocellular carcinoma, NOS	no	2013
TCGA-CC-A3MA-01A	613ddb95-14d7-4941-b374-fb5cd344d1bb	Adenomas and Adenocarcinomas	613ddb95-14d7-4941-b374-fb5cd344d1bb	TCGA-CC-A3MA	Liver and intrahepatic bile ducts	Not Reported	asian	male	not hispanic or latino	Dead	61	-22375	1950		Liver and intrahepatic bile ducts	TCGA-LIHC	Adenomas and Adenocarcinomas	Liver Hepatocellular Carcinoma	TCGA	be652f28-50ec-5d4e-bc42-79a304ee03db	CC	ILSBio	Liver hepatocellular carcinoma	NCH	303															No	Stage IIIA	0	not reported	Liver	2	22375	Hepatocellular carcinoma, NOS	no	2011
TCGA-DD-A3A7-01A	614c0ecf-6a84-4c86-8706-79be5bb00991	Adenomas and Adenocarcinomas	614c0ecf-6a84-4c86-8706-79be5bb00991	TCGA-DD-A3A7	Liver and intrahepatic bile ducts	Not Reported	not reported	male	not reported	Dead	67	-24599	1931	1999	Liver and intrahepatic bile ducts	TCGA-LIHC	Adenomas and Adenocarcinomas	Liver Hepatocellular Carcinoma	TCGA	c2eb5c30-93cc-5a99-b9e4-f676e35ed7f8	DD	Mayo Clinic - Rochester	Liver hepatocellular carcinoma	NCH	419															No	Stage IIIB	0	not reported	Liver		24599	Hepatocellular carcinoma, NOS	no	1998
TCGA-CC-5264-01A	61902cb6-b041-48ac-aacc-483a28949865	Adenomas and Adenocarcinomas	61902cb6-b041-48ac-aacc-483a28949865	TCGA-CC-5264	Liver and intrahepatic bile ducts	Not Reported	asian	male	not hispanic or latino	Dead	71	-25979	1939		Liver and intrahepatic bile ducts	TCGA-LIHC	Adenomas and Adenocarcinomas	Liver Hepatocellular Carcinoma	TCGA	be652f28-50ec-5d4e-bc42-79a304ee03db	CC	ILSBio	Liver hepatocellular carcinoma	NCH	102															No	Stage IIIA	0	not reported	Liver	0	25979	Hepatocellular carcinoma, NOS	no	2010
TCGA-DD-AADM-01A	62c02da8-e4b4-4294-9923-8992d187fc7b	Adenomas and Adenocarcinomas	62c02da8-e4b4-4294-9923-8992d187fc7b	TCGA-DD-AADM	Liver and intrahepatic bile ducts	Not Reported	asian	male	not hispanic or latino	Dead	58	-21349	1954	2012	Liver and intrahepatic bile ducts	TCGA-LIHC	Adenomas and Adenocarcinomas	Liver Hepatocellular Carcinoma	TCGA	c2eb5c30-93cc-5a99-b9e4-f676e35ed7f8	DD	Mayo Clinic - Rochester	Liver hepatocellular carcinoma	NCH	12															No	Stage II	0	not reported	Liver		21349	Hepatocellular carcinoma, NOS	no	2012
TCGA-XR-A8TC-01A	4db9de75-9297-46e5-acc5-9275f52a642a	Adenomas and Adenocarcinomas	4db9de75-9297-46e5-acc5-9275f52a642a	TCGA-XR-A8TC	Liver and intrahepatic bile ducts	Not Reported	white	female	hispanic or latino	Alive	43	-15817	1968		Liver and intrahepatic bile ducts	TCGA-LIHC	Adenomas and Adenocarcinomas	Liver Hepatocellular Carcinoma	TCGA	04898289-8edf-590e-8640-35e36365de75	XR	University of Sao Paulo	Liver hepatocellular carcinoma	NCH		TCGA-XR-A8TC	During enrollment, the TSS found the patient had surgery 2 months prior to the TCGA cancer procurement.	28719	Notification	4db9de75-9297-46e5-acc5-9275f52a642a	2015-07-17T00:00:00	0461d977-252b-5b50-bf3b-34672d1a94d6	case	2018-08-23T16:36:27.780612-05:00	4db9de75-9297-46e5-acc5-9275f52a642a	released	Case submitted is found to be a recurrence after submission	Approved	TCGA-XR-A8TC	Not Reported	Stage I	0	not reported	Liver	1339	15817	Hepatocellular carcinoma, NOS	yes	2011
TCGA-BC-A10Q-11A	dfa15fbe-bb14-40ce-afc6-70694112e3e2	Adenomas and Adenocarcinomas	dfa15fbe-bb14-40ce-afc6-70694112e3e2	TCGA-BC-A10Q	Liver and intrahepatic bile ducts	Not Reported	white	female	not hispanic or latino	Dead	72	-26400	1926	2001	Liver and intrahepatic bile ducts	TCGA-LIHC	Adenomas and Adenocarcinomas	Liver Hepatocellular Carcinoma	TCGA	735fda57-1a46-5afd-a1c0-99af9115c0af	BC	UNC	Liver hepatocellular carcinoma	NCH	1135	TCGA-BC-A10Q	Case originally accepted in the liver study, but is not a hepatocellular. This is a Cholangiocarcinoma and will not be removed or change studies, but will be analyzed in the CHOL study and not in the LIHC study.	25379	Observation	dfa15fbe-bb14-40ce-afc6-70694112e3e2	2015-01-30T00:00:00	0a6862a9-1804-54e8-b7f8-5e8d4c123886	case	2018-08-23T16:36:27.780612-05:00	dfa15fbe-bb14-40ce-afc6-70694112e3e2	released	General	Approved	TCGA-BC-A10Q	No		0	not reported	Liver		26400	Hepatocellular carcinoma, NOS	no	1998
TCGA-BC-A10Q-01A	dfa15fbe-bb14-40ce-afc6-70694112e3e2	Adenomas and Adenocarcinomas	dfa15fbe-bb14-40ce-afc6-70694112e3e2	TCGA-BC-A10Q	Liver and intrahepatic bile ducts	Not Reported	white	female	not hispanic or latino	Dead	72	-26400	1926	2001	Liver and intrahepatic bile ducts	TCGA-LIHC	Adenomas and Adenocarcinomas	Liver Hepatocellular Carcinoma	TCGA	735fda57-1a46-5afd-a1c0-99af9115c0af	BC	UNC	Liver hepatocellular carcinoma	NCH	1135	TCGA-BC-A10Q	Case originally accepted in the liver study, but is not a hepatocellular. This is a Cholangiocarcinoma and will not be removed or change studies, but will be analyzed in the CHOL study and not in the LIHC study.	25379	Observation	dfa15fbe-bb14-40ce-afc6-70694112e3e2	2015-01-30T00:00:00	0a6862a9-1804-54e8-b7f8-5e8d4c123886	case	2018-08-23T16:36:27.780612-05:00	dfa15fbe-bb14-40ce-afc6-70694112e3e2	released	General	Approved	TCGA-BC-A10Q	No		0	not reported	Liver		26400	Hepatocellular carcinoma, NOS	no	1998
TCGA-FV-A3R2-01A	17833039-0d7e-47f0-90e6-8cabae94c124	Adenomas and Adenocarcinomas	17833039-0d7e-47f0-90e6-8cabae94c124	TCGA-FV-A3R2	Liver and intrahepatic bile ducts	Not Reported	white	male	not hispanic or latino	Dead	75	-27530	1930	2005	Liver and intrahepatic bile ducts	TCGA-LIHC	Adenomas and Adenocarcinomas	Liver Hepatocellular Carcinoma	TCGA	98428b7d-30e7-5283-b22d-450c17717d09	FV	International Genomics Consortium	Liver hepatocellular carcinoma	NCH	194	TCGA-FV-A3R2	Patient had a prior papillary transitional cell bladder cancer. No systemic chemotherapy or radiation.	15996	Notification	17833039-0d7e-47f0-90e6-8cabae94c124	2013-04-25T00:00:00	0e4b110c-89fe-5cba-802c-7b6fc5946962	case	2018-08-23T16:36:27.780612-05:00	17833039-0d7e-47f0-90e6-8cabae94c124	released	Prior malignancy	Approved	TCGA-FV-A3R2	Not Reported	Stage I	0	not reported	Liver		27530	Hepatocellular carcinoma, NOS	yes	2005
TCGA-FV-A3R2-11A	17833039-0d7e-47f0-90e6-8cabae94c124	Adenomas and Adenocarcinomas	17833039-0d7e-47f0-90e6-8cabae94c124	TCGA-FV-A3R2	Liver and intrahepatic bile ducts	Not Reported	white	male	not hispanic or latino	Dead	75	-27530	1930	2005	Liver and intrahepatic bile ducts	TCGA-LIHC	Adenomas and Adenocarcinomas	Liver Hepatocellular Carcinoma	TCGA	98428b7d-30e7-5283-b22d-450c17717d09	FV	International Genomics Consortium	Liver hepatocellular carcinoma	NCH	194	TCGA-FV-A3R2	Patient had a prior papillary transitional cell bladder cancer. No systemic chemotherapy or radiation.	15996	Notification	17833039-0d7e-47f0-90e6-8cabae94c124	2013-04-25T00:00:00	0e4b110c-89fe-5cba-802c-7b6fc5946962	case	2018-08-23T16:36:27.780612-05:00	17833039-0d7e-47f0-90e6-8cabae94c124	released	Prior malignancy	Approved	TCGA-FV-A3R2	Not Reported	Stage I	0	not reported	Liver		27530	Hepatocellular carcinoma, NOS	yes	2005
TCGA-G3-A3CG-01A	8a14d153-bbf7-4512-a067-976edfb65f91	Adenomas and Adenocarcinomas	8a14d153-bbf7-4512-a067-976edfb65f91	TCGA-G3-A3CG	Liver and intrahepatic bile ducts	Not Reported	white	male	not hispanic or latino	Alive	80	-29432	1931		Liver and intrahepatic bile ducts	TCGA-LIHC	Adenomas and Adenocarcinomas	Liver Hepatocellular Carcinoma	TCGA	addd7b04-91a3-5179-99a5-cbff20df6bb4	G3	Alberta Health Services	Liver hepatocellular carcinoma	NCH		['TCGA-G3-A3CG', 'TCGA-G3-A3CG', 'TCGA-G3-A3CG']	['Patient had a prior sigmoid colon adenocarcinoma. No systemic chemotherapy or radiation.', 'Patient had peroperative neoadjuvant therapy for the TCGA tumor.', 'Patient had a prior prostate adenocarcinoma treated wtih systemic chemotherapy and locoregional radiation.']	['15999', '16000', '15998']	['Notification', 'Notification', 'Notification']	['8a14d153-bbf7-4512-a067-976edfb65f91', '8a14d153-bbf7-4512-a067-976edfb65f91', '8a14d153-bbf7-4512-a067-976edfb65f91']	['2013-04-25T00:00:00', '2013-04-25T00:00:00', '2013-04-25T00:00:00']	['1dee4812-8610-5309-8ea4-7055c6bd346f', '65db5c5b-b807-550a-958d-4ac5dbd47418', 'f57ac228-8fb6-55c7-b71b-52812a57e28e']	['case', 'case', 'case']	['2018-08-23T16:36:27.780612-05:00', '2018-08-23T16:36:27.780612-05:00', '2018-08-23T16:36:27.780612-05:00']	['8a14d153-bbf7-4512-a067-976edfb65f91', '8a14d153-bbf7-4512-a067-976edfb65f91', '8a14d153-bbf7-4512-a067-976edfb65f91']	['released', 'released', 'released']	['Prior malignancy', 'Neoadjuvant therapy', 'History of unacceptable prior treatment related to a prior/other malignancy']	['Approved', 'Approved', 'Approved']	['TCGA-G3-A3CG', 'TCGA-G3-A3CG', 'TCGA-G3-A3CG']	Not Reported	Stage I	0	not reported	Liver	673	29432	Hepatocellular carcinoma, NOS	yes	2011
TCGA-FV-A3I0-11A	a8c2aa08-9156-4845-ad77-5e060858c757	Adenomas and Adenocarcinomas	a8c2aa08-9156-4845-ad77-5e060858c757	TCGA-FV-A3I0	Liver and intrahepatic bile ducts	Not Reported	white	female	not hispanic or latino	Alive	76	-28101	1935		Liver and intrahepatic bile ducts	TCGA-LIHC	Adenomas and Adenocarcinomas	Liver Hepatocellular Carcinoma	TCGA	98428b7d-30e7-5283-b22d-450c17717d09	FV	International Genomics Consortium	Liver hepatocellular carcinoma	NCH		TCGA-FV-A3I0	Case originally accepted in the liver study, but is not a hepatocellular. This is a Cholangiocarcinoma and will not be removed or change studies, but will be analyzed in the CHOL study and not in the LIHC study.	25380	Observation	a8c2aa08-9156-4845-ad77-5e060858c757	2015-01-30T00:00:00	33b3d6c9-961d-5fb6-8ab2-5dc40eed47b5	case	2018-08-23T16:36:27.780612-05:00	a8c2aa08-9156-4845-ad77-5e060858c757	released	General	Approved	TCGA-FV-A3I0	No	Stage II	0	not reported	Liver	848	28101	Combined hepatocellular carcinoma and cholangiocarcinoma	no	2011
TCGA-FV-A3I0-01A	a8c2aa08-9156-4845-ad77-5e060858c757	Adenomas and Adenocarcinomas	a8c2aa08-9156-4845-ad77-5e060858c757	TCGA-FV-A3I0	Liver and intrahepatic bile ducts	Not Reported	white	female	not hispanic or latino	Alive	76	-28101	1935		Liver and intrahepatic bile ducts	TCGA-LIHC	Adenomas and Adenocarcinomas	Liver Hepatocellular Carcinoma	TCGA	98428b7d-30e7-5283-b22d-450c17717d09	FV	International Genomics Consortium	Liver hepatocellular carcinoma	NCH		TCGA-FV-A3I0	Case originally accepted in the liver study, but is not a hepatocellular. This is a Cholangiocarcinoma and will not be removed or change studies, but will be analyzed in the CHOL study and not in the LIHC study.	25380	Observation	a8c2aa08-9156-4845-ad77-5e060858c757	2015-01-30T00:00:00	33b3d6c9-961d-5fb6-8ab2-5dc40eed47b5	case	2018-08-23T16:36:27.780612-05:00	a8c2aa08-9156-4845-ad77-5e060858c757	released	General	Approved	TCGA-FV-A3I0	No	Stage II	0	not reported	Liver	848	28101	Combined hepatocellular carcinoma and cholangiocarcinoma	no	2011
TCGA-G3-AAV5-01A	4dff4242-4a53-4f46-b200-7ed83f6b7808	Adenomas and Adenocarcinomas	4dff4242-4a53-4f46-b200-7ed83f6b7808	TCGA-G3-AAV5	Liver and intrahepatic bile ducts	Not Reported	white	male	not hispanic or latino	Alive	67	-24655	1946		Liver and intrahepatic bile ducts	TCGA-LIHC	Adenomas and Adenocarcinomas	Liver Hepatocellular Carcinoma	TCGA	addd7b04-91a3-5179-99a5-cbff20df6bb4	G3	Alberta Health Services	Liver hepatocellular carcinoma	NCH		TCGA-G3-AAV5	TSS confirmed during enrollment that patient had chemoembolization prior to cancer procurement.	21917	Notification	4dff4242-4a53-4f46-b200-7ed83f6b7808	2014-09-02T00:00:00	5f9b54d8-38cb-5f07-b391-71cf2aef0f08	case	2018-08-23T16:36:27.780612-05:00	4dff4242-4a53-4f46-b200-7ed83f6b7808	released	Neoadjuvant therapy	Approved	TCGA-G3-AAV5	No	Stage II	0	not reported	Liver	354	24655	Hepatocellular carcinoma, NOS	no	2013
TCGA-BC-A112-11A	a2c17e87-d8bc-4160-88ae-e3e894d013e4	Adenomas and Adenocarcinomas	a2c17e87-d8bc-4160-88ae-e3e894d013e4	TCGA-BC-A112	Liver and intrahepatic bile ducts	Not Reported	white	male	not hispanic or latino	Dead	80	-29511	1929	2009	Liver and intrahepatic bile ducts	TCGA-LIHC	Adenomas and Adenocarcinomas	Liver Hepatocellular Carcinoma	TCGA	735fda57-1a46-5afd-a1c0-99af9115c0af	BC	UNC	Liver hepatocellular carcinoma	NCH	153	TCGA-BC-A112	Patient had a prior prostate adenocarcinoma and received regional radiation. No systemic chemotherapy.	15991	Notification	a2c17e87-d8bc-4160-88ae-e3e894d013e4	2013-04-25T00:00:00	6690cc82-a939-5327-9247-6cebec2b5dfd	case	2018-08-23T16:36:27.780612-05:00	a2c17e87-d8bc-4160-88ae-e3e894d013e4	released	History of acceptable prior treatment related to a prior/other malignancy	Approved	TCGA-BC-A112	Not Reported		0	not reported	Liver		29511	Hepatocellular carcinoma, NOS	yes	2009
TCGA-BC-A112-01A	a2c17e87-d8bc-4160-88ae-e3e894d013e4	Adenomas and Adenocarcinomas	a2c17e87-d8bc-4160-88ae-e3e894d013e4	TCGA-BC-A112	Liver and intrahepatic bile ducts	Not Reported	white	male	not hispanic or latino	Dead	80	-29511	1929	2009	Liver and intrahepatic bile ducts	TCGA-LIHC	Adenomas and Adenocarcinomas	Liver Hepatocellular Carcinoma	TCGA	735fda57-1a46-5afd-a1c0-99af9115c0af	BC	UNC	Liver hepatocellular carcinoma	NCH	153	TCGA-BC-A112	Patient had a prior prostate adenocarcinoma and received regional radiation. No systemic chemotherapy.	15991	Notification	a2c17e87-d8bc-4160-88ae-e3e894d013e4	2013-04-25T00:00:00	6690cc82-a939-5327-9247-6cebec2b5dfd	case	2018-08-23T16:36:27.780612-05:00	a2c17e87-d8bc-4160-88ae-e3e894d013e4	released	History of acceptable prior treatment related to a prior/other malignancy	Approved	TCGA-BC-A112	Not Reported		0	not reported	Liver		29511	Hepatocellular carcinoma, NOS	yes	2009
TCGA-EP-A3JL-01A	a196a937-b17d-4d4a-965b-8af0f4f41367	Adenomas and Adenocarcinomas	a196a937-b17d-4d4a-965b-8af0f4f41367	TCGA-EP-A3JL	Liver and intrahepatic bile ducts	Not Reported	white	male	not hispanic or latino	Alive	76	-27886	1935		Liver and intrahepatic bile ducts	TCGA-LIHC	Adenomas and Adenocarcinomas	Liver Hepatocellular Carcinoma	TCGA	dbcb7cb8-b22c-5a78-9d41-b93e7eb08f05	EP	Christiana Healthcare	Liver hepatocellular carcinoma	NCH		TCGA-EP-A3JL	Patient had a prior tumor in the back. No systemic chemotherapy or radiation.	15993	Notification	a196a937-b17d-4d4a-965b-8af0f4f41367	2013-04-25T00:00:00	67cae150-0bdc-51af-926e-7c14d5b6e1dc	case	2018-08-23T16:36:27.780612-05:00	a196a937-b17d-4d4a-965b-8af0f4f41367	released	Prior malignancy	Approved	TCGA-EP-A3JL	Not Reported	Stage I	0	not reported	Liver	303	27886	Hepatocellular carcinoma, NOS	yes	2011
TCGA-ES-A2HS-01A	728aedb3-551a-4c16-9be3-7733a9539e9e	Adenomas and Adenocarcinomas	728aedb3-551a-4c16-9be3-7733a9539e9e	TCGA-ES-A2HS	Liver and intrahepatic bile ducts	Not Reported	white	male	not hispanic or latino	Dead	80	-29268	1928	2009	Liver and intrahepatic bile ducts	TCGA-LIHC	Adenomas and Adenocarcinomas	Liver Hepatocellular Carcinoma	TCGA	29bb87f7-7e08-54b6-9bf8-b321a9926f80	ES	University of Florida	Liver hepatocellular carcinoma	NCH	688	TCGA-ES-A2HS	Patient had a prior prostate adenocarcinoma treated with locoregional radiation. No systemic chemotherapy	15994	Notification	728aedb3-551a-4c16-9be3-7733a9539e9e	2013-04-25T00:00:00	79c23a9f-227f-5a22-80d0-d065000b6216	case	2018-08-23T16:36:27.780612-05:00	728aedb3-551a-4c16-9be3-7733a9539e9e	released	History of acceptable prior treatment related to a prior/other malignancy	Approved	TCGA-ES-A2HS	Not Reported	Stage I	0	not reported	Liver		29268	Hepatocellular carcinoma, NOS	yes	2008
TCGA-ES-A2HS-11A	728aedb3-551a-4c16-9be3-7733a9539e9e	Adenomas and Adenocarcinomas	728aedb3-551a-4c16-9be3-7733a9539e9e	TCGA-ES-A2HS	Liver and intrahepatic bile ducts	Not Reported	white	male	not hispanic or latino	Dead	80	-29268	1928	2009	Liver and intrahepatic bile ducts	TCGA-LIHC	Adenomas and Adenocarcinomas	Liver Hepatocellular Carcinoma	TCGA	29bb87f7-7e08-54b6-9bf8-b321a9926f80	ES	University of Florida	Liver hepatocellular carcinoma	NCH	688	TCGA-ES-A2HS	Patient had a prior prostate adenocarcinoma treated with locoregional radiation. No systemic chemotherapy	15994	Notification	728aedb3-551a-4c16-9be3-7733a9539e9e	2013-04-25T00:00:00	79c23a9f-227f-5a22-80d0-d065000b6216	case	2018-08-23T16:36:27.780612-05:00	728aedb3-551a-4c16-9be3-7733a9539e9e	released	History of acceptable prior treatment related to a prior/other malignancy	Approved	TCGA-ES-A2HS	Not Reported	Stage I	0	not reported	Liver		29268	Hepatocellular carcinoma, NOS	yes	2008
TCGA-BC-A110-01A	cf028bce-d20d-42b8-8507-1ec94a391e85	Adenomas and Adenocarcinomas	cf028bce-d20d-42b8-8507-1ec94a391e85	TCGA-BC-A110	Liver and intrahepatic bile ducts	Not Reported	black or african american	female	not hispanic or latino	Dead	51	-18951	1952	2008	Liver and intrahepatic bile ducts	TCGA-LIHC	Adenomas and Adenocarcinomas	Liver Hepatocellular Carcinoma	TCGA	735fda57-1a46-5afd-a1c0-99af9115c0af	BC	UNC	Liver hepatocellular carcinoma	NCH	2116	TCGA-BC-A110	Patient had a prior Wilms tumor. No systemic chemotherapy or radiation.	15990	Notification	cf028bce-d20d-42b8-8507-1ec94a391e85	2013-04-25T00:00:00	7da3ee04-df24-5faf-987f-6c27b7018bd0	case	2018-08-23T16:36:27.780612-05:00	cf028bce-d20d-42b8-8507-1ec94a391e85	released	Prior malignancy	Approved	TCGA-BC-A110	Not Reported		0	not reported	Liver		18951	Hepatocellular carcinoma, NOS	yes	2003
TCGA-BC-A110-11A	cf028bce-d20d-42b8-8507-1ec94a391e85	Adenomas and Adenocarcinomas	cf028bce-d20d-42b8-8507-1ec94a391e85	TCGA-BC-A110	Liver and intrahepatic bile ducts	Not Reported	black or african american	female	not hispanic or latino	Dead	51	-18951	1952	2008	Liver and intrahepatic bile ducts	TCGA-LIHC	Adenomas and Adenocarcinomas	Liver Hepatocellular Carcinoma	TCGA	735fda57-1a46-5afd-a1c0-99af9115c0af	BC	UNC	Liver hepatocellular carcinoma	NCH	2116	TCGA-BC-A110	Patient had a prior Wilms tumor. No systemic chemotherapy or radiation.	15990	Notification	cf028bce-d20d-42b8-8507-1ec94a391e85	2013-04-25T00:00:00	7da3ee04-df24-5faf-987f-6c27b7018bd0	case	2018-08-23T16:36:27.780612-05:00	cf028bce-d20d-42b8-8507-1ec94a391e85	released	Prior malignancy	Approved	TCGA-BC-A110	Not Reported		0	not reported	Liver		18951	Hepatocellular carcinoma, NOS	yes	2003
TCGA-DD-A3A6-11A	c4c4820b-6f4c-4cdd-b233-4d22f5933fd9	Adenomas and Adenocarcinomas	c4c4820b-6f4c-4cdd-b233-4d22f5933fd9	TCGA-DD-A3A6	Liver and intrahepatic bile ducts	Not Reported	white	female	not hispanic or latino	Dead	72	-26319	1925	2005	Liver and intrahepatic bile ducts	TCGA-LIHC	Adenomas and Adenocarcinomas	Liver Hepatocellular Carcinoma	TCGA	c2eb5c30-93cc-5a99-b9e4-f676e35ed7f8	DD	Mayo Clinic - Rochester	Liver hepatocellular carcinoma	NCH	3258	TCGA-DD-A3A6	The EPC found that the diagnostic slides were not representative of a hepatocellular case, but is representative of the piece sent for TCGA.	25400	Observation	c4c4820b-6f4c-4cdd-b233-4d22f5933fd9	2015-02-05T00:00:00	9c92cb81-43d1-5d1a-9d27-66f233eef6e8	case	2018-08-23T16:36:27.780612-05:00	c4c4820b-6f4c-4cdd-b233-4d22f5933fd9	released	Item may not meet study protocol	Approved	TCGA-DD-A3A6	No	Stage II	0	not reported	Liver		26319	Hepatocellular carcinoma, NOS	no	1997
TCGA-DD-A3A6-01A	c4c4820b-6f4c-4cdd-b233-4d22f5933fd9	Adenomas and Adenocarcinomas	c4c4820b-6f4c-4cdd-b233-4d22f5933fd9	TCGA-DD-A3A6	Liver and intrahepatic bile ducts	Not Reported	white	female	not hispanic or latino	Dead	72	-26319	1925	2005	Liver and intrahepatic bile ducts	TCGA-LIHC	Adenomas and Adenocarcinomas	Liver Hepatocellular Carcinoma	TCGA	c2eb5c30-93cc-5a99-b9e4-f676e35ed7f8	DD	Mayo Clinic - Rochester	Liver hepatocellular carcinoma	NCH	3258	TCGA-DD-A3A6	The EPC found that the diagnostic slides were not representative of a hepatocellular case, but is representative of the piece sent for TCGA.	25400	Observation	c4c4820b-6f4c-4cdd-b233-4d22f5933fd9	2015-02-05T00:00:00	9c92cb81-43d1-5d1a-9d27-66f233eef6e8	case	2018-08-23T16:36:27.780612-05:00	c4c4820b-6f4c-4cdd-b233-4d22f5933fd9	released	Item may not meet study protocol	Approved	TCGA-DD-A3A6	No	Stage II	0	not reported	Liver		26319	Hepatocellular carcinoma, NOS	no	1997
TCGA-FV-A3I1-11A	bfd20d71-18a5-4f01-8d56-84378ad92359	Adenomas and Adenocarcinomas	bfd20d71-18a5-4f01-8d56-84378ad92359	TCGA-FV-A3I1	Liver and intrahepatic bile ducts	Not Reported	white	female	not hispanic or latino	Dead	81		1930		Liver and intrahepatic bile ducts	TCGA-LIHC	Adenomas and Adenocarcinomas	Liver Hepatocellular Carcinoma	TCGA	98428b7d-30e7-5283-b22d-450c17717d09	FV	International Genomics Consortium	Liver hepatocellular carcinoma	NCH	247	TCGA-FV-A3I1	Patient had a prior colon adenocarcinoma. No systemic chemotherapy or radiation.	15995	Notification	bfd20d71-18a5-4f01-8d56-84378ad92359	2013-04-25T00:00:00	9fa52dd3-dfee-5230-b164-ddffc749ded6	case	2018-08-23T16:36:27.780612-05:00	bfd20d71-18a5-4f01-8d56-84378ad92359	released	Prior malignancy	Approved	TCGA-FV-A3I1	Not Reported	Stage II	0	not reported	Liver	0		Hepatocellular carcinoma, NOS	yes	2011
TCGA-FV-A3I1-01A	bfd20d71-18a5-4f01-8d56-84378ad92359	Adenomas and Adenocarcinomas	bfd20d71-18a5-4f01-8d56-84378ad92359	TCGA-FV-A3I1	Liver and intrahepatic bile ducts	Not Reported	white	female	not hispanic or latino	Dead	81		1930		Liver and intrahepatic bile ducts	TCGA-LIHC	Adenomas and Adenocarcinomas	Liver Hepatocellular Carcinoma	TCGA	98428b7d-30e7-5283-b22d-450c17717d09	FV	International Genomics Consortium	Liver hepatocellular carcinoma	NCH	247	TCGA-FV-A3I1	Patient had a prior colon adenocarcinoma. No systemic chemotherapy or radiation.	15995	Notification	bfd20d71-18a5-4f01-8d56-84378ad92359	2013-04-25T00:00:00	9fa52dd3-dfee-5230-b164-ddffc749ded6	case	2018-08-23T16:36:27.780612-05:00	bfd20d71-18a5-4f01-8d56-84378ad92359	released	Prior malignancy	Approved	TCGA-FV-A3I1	Not Reported	Stage II	0	not reported	Liver	0		Hepatocellular carcinoma, NOS	yes	2011
TCGA-UB-A7MA-01A	10179efc-a091-4119-8ec2-30db6269d674	Adenomas and Adenocarcinomas	10179efc-a091-4119-8ec2-30db6269d674	TCGA-UB-A7MA	Liver and intrahepatic bile ducts	Not Reported	white	female	not hispanic or latino	Alive	62	-22843	1951		Liver and intrahepatic bile ducts	TCGA-LIHC	Adenomas and Adenocarcinomas	Liver Hepatocellular Carcinoma	TCGA	2a8f962a-d2a8-5fb6-aea0-6bf694c0769c	UB	UCSF	Liver hepatocellular carcinoma	NCH		TCGA-UB-A7MA	Case originally accepted in the liver study, but is a cholongio-liver mix. This case will not be removed or change studies, but will be analyzed in the CHOL study and not in the LIHC study.	26880	Observation	10179efc-a091-4119-8ec2-30db6269d674	2015-03-04T00:00:00	a1f76735-f482-5751-8706-db7527590eb9	case	2018-08-23T16:36:27.780612-05:00	10179efc-a091-4119-8ec2-30db6269d674	released	General	Approved	TCGA-UB-A7MA	No	Stage II	0	not reported	Liver	848	22843	Combined hepatocellular carcinoma and cholangiocarcinoma	no	2013
TCGA-BD-A3ER-01A	9457a9a1-3dd1-4d88-b1e1-d20aae4491dd	Adenomas and Adenocarcinomas	9457a9a1-3dd1-4d88-b1e1-d20aae4491dd	TCGA-BD-A3ER	Liver and intrahepatic bile ducts	Not Reported	white	male	not hispanic or latino	Alive	62	-22657	1949		Liver and intrahepatic bile ducts	TCGA-LIHC	Adenomas and Adenocarcinomas	Liver Hepatocellular Carcinoma	TCGA	86f2ecb2-6c8a-51da-943d-4acb6d72576d	BD	University of Pittsburgh	Liver hepatocellular carcinoma	NCH		TCGA-BD-A3ER	Patient had a prior prostate adenocarcinoma treated with systemic chemotherapy.	15992	Notification	9457a9a1-3dd1-4d88-b1e1-d20aae4491dd	2013-04-25T00:00:00	b0eb1b7f-6fce-51c7-ae99-bdfd06d24c21	case	2018-08-23T16:36:27.780612-05:00	9457a9a1-3dd1-4d88-b1e1-d20aae4491dd	released	History of unacceptable prior treatment related to a prior/other malignancy	Approved	TCGA-BD-A3ER	Not Reported	Stage II	0	not reported	Liver	1115	22657	Hepatocellular carcinoma, NOS	yes	2011
TCGA-KR-A7K2-01A	fbb398fe-2ba8-4845-8083-6533ecb4a52e	Adenomas and Adenocarcinomas	fbb398fe-2ba8-4845-8083-6533ecb4a52e	TCGA-KR-A7K2	Liver and intrahepatic bile ducts	Not Reported	white	male	not reported	Alive	64	-23699	1949		Liver and intrahepatic bile ducts	TCGA-LIHC	Adenomas and Adenocarcinomas	Liver Hepatocellular Carcinoma	TCGA	72165b47-b0b5-5107-b0be-b5a74bc3e249	KR	University Of Michigan	Liver hepatocellular carcinoma	NCH		TCGA-KR-A7K2	Case originally accepted in the liver study, but is a cholongio-liver mix. This case will not be removed or change studies, but will be analyzed in the CHOL study and not in the LIHC study.	26879	Observation	fbb398fe-2ba8-4845-8083-6533ecb4a52e	2015-03-04T00:00:00	ba1d9597-7ba4-589a-8105-88bc96b9efdc	case	2018-08-23T16:36:27.780612-05:00	fbb398fe-2ba8-4845-8083-6533ecb4a52e	released	General	Approved	TCGA-KR-A7K2	No	Stage I	0	not reported	Liver	829	23699	Combined hepatocellular carcinoma and cholangiocarcinoma	no	2013
TCGA-G3-A25W-11A	06ac44e9-1226-4202-828b-6f224766d7ac	Adenomas and Adenocarcinomas	06ac44e9-1226-4202-828b-6f224766d7ac	TCGA-G3-A25W	Liver and intrahepatic bile ducts	Not Reported	white	female	not hispanic or latino	Alive	79	-29018	1931		Liver and intrahepatic bile ducts	TCGA-LIHC	Adenomas and Adenocarcinomas	Liver Hepatocellular Carcinoma	TCGA	addd7b04-91a3-5179-99a5-cbff20df6bb4	G3	Alberta Health Services	Liver hepatocellular carcinoma	NCH		TCGA-G3-A25W	Patient had a prior papillary renal cell carcinoma. No systemic chemotherapy or radiation.	15997	Notification	06ac44e9-1226-4202-828b-6f224766d7ac	2013-04-25T00:00:00	cc095f24-6680-5dcb-a8a7-31e08b07c8d9	case	2018-08-23T16:36:27.780612-05:00	06ac44e9-1226-4202-828b-6f224766d7ac	released	Prior malignancy	Approved	TCGA-G3-A25W	Not Reported	Stage IIIB	0	not reported	Liver	935	29018	Hepatocellular carcinoma, NOS	yes	2010
TCGA-G3-A25W-01A	06ac44e9-1226-4202-828b-6f224766d7ac	Adenomas and Adenocarcinomas	06ac44e9-1226-4202-828b-6f224766d7ac	TCGA-G3-A25W	Liver and intrahepatic bile ducts	Not Reported	white	female	not hispanic or latino	Alive	79	-29018	1931		Liver and intrahepatic bile ducts	TCGA-LIHC	Adenomas and Adenocarcinomas	Liver Hepatocellular Carcinoma	TCGA	addd7b04-91a3-5179-99a5-cbff20df6bb4	G3	Alberta Health Services	Liver hepatocellular carcinoma	NCH		TCGA-G3-A25W	Patient had a prior papillary renal cell carcinoma. No systemic chemotherapy or radiation.	15997	Notification	06ac44e9-1226-4202-828b-6f224766d7ac	2013-04-25T00:00:00	cc095f24-6680-5dcb-a8a7-31e08b07c8d9	case	2018-08-23T16:36:27.780612-05:00	06ac44e9-1226-4202-828b-6f224766d7ac	released	Prior malignancy	Approved	TCGA-G3-A25W	Not Reported	Stage IIIB	0	not reported	Liver	935	29018	Hepatocellular carcinoma, NOS	yes	2010
TCGA-T1-A6J8-01A	59f163d2-6a7c-41b8-b4d6-f07174dafc6e	Adenomas and Adenocarcinomas	59f163d2-6a7c-41b8-b4d6-f07174dafc6e	TCGA-T1-A6J8	Liver and intrahepatic bile ducts	Not Reported	white	male	not hispanic or latino	Alive	68	-24853	1945		Liver and intrahepatic bile ducts	TCGA-LIHC	Adenomas and Adenocarcinomas	Liver Hepatocellular Carcinoma	TCGA	8d6f3ff9-3b72-5dfe-98b6-b9a65a51d5ce	T1	St. Joseph's Hospital Arizona	Liver hepatocellular carcinoma	NCH		TCGA-T1-A6J8	TSS confirmed the patient had a prior bladder and prostate cancer with an unknown treatment history which is unacceptable for TCGA cases.	23899	Notification	59f163d2-6a7c-41b8-b4d6-f07174dafc6e	2015-01-12T00:00:00	f08e1963-04e9-51a9-9911-081f386bba0e	case	2018-08-23T16:36:27.780612-05:00	59f163d2-6a7c-41b8-b4d6-f07174dafc6e	released	History of unacceptable prior treatment related to a prior/other malignancy	Approved	TCGA-T1-A6J8	Not Reported		0	not reported	Liver	23	24853	Hepatocellular carcinoma, NOS	yes	2013
TCGA-DD-A4NV-01A	8e5ce60b-2eda-482d-b109-210df1321aff	Adenomas and Adenocarcinomas	8e5ce60b-2eda-482d-b109-210df1321aff	TCGA-DD-A4NV	Liver and intrahepatic bile ducts	Not Reported	white	male	not hispanic or latino	Alive	61	-22438	1946		Liver and intrahepatic bile ducts	TCGA-LIHC	Adenomas and Adenocarcinomas	Liver Hepatocellular Carcinoma	TCGA	c2eb5c30-93cc-5a99-b9e4-f676e35ed7f8	DD	Mayo Clinic - Rochester	Liver hepatocellular carcinoma	NCH																No	Stage IIIA	0	not reported	Liver	2398	22438	Hepatocellular carcinoma, NOS	no	2007
TCGA-DD-AADF-01A	70bb26b8-b38b-4e79-90e7-033a38405b00	Adenomas and Adenocarcinomas	70bb26b8-b38b-4e79-90e7-033a38405b00	TCGA-DD-AADF	Liver and intrahepatic bile ducts	Not Reported	asian	female	not hispanic or latino	Dead	64	-23614	1947	2011	Liver and intrahepatic bile ducts	TCGA-LIHC	Adenomas and Adenocarcinomas	Liver Hepatocellular Carcinoma	TCGA	c2eb5c30-93cc-5a99-b9e4-f676e35ed7f8	DD	Mayo Clinic - Rochester	Liver hepatocellular carcinoma	NCH	115															No	Stage I	0	not reported	Liver		23614	Hepatocellular carcinoma, NOS	no	2011
TCGA-DD-A1EE-01A	654af137-70d9-4ee4-9f69-793e352d30f8	Adenomas and Adenocarcinomas	654af137-70d9-4ee4-9f69-793e352d30f8	TCGA-DD-A1EE	Liver and intrahepatic bile ducts	Not Reported	white	male	not hispanic or latino	Dead	73	-26858	1933		Liver and intrahepatic bile ducts	TCGA-LIHC	Adenomas and Adenocarcinomas	Liver Hepatocellular Carcinoma	TCGA	c2eb5c30-93cc-5a99-b9e4-f676e35ed7f8	DD	Mayo Clinic - Rochester	Liver hepatocellular carcinoma	NCH	349															No	Stage IIIA	0	not reported	Liver	204	26858	Hepatocellular carcinoma, NOS	no	2006
TCGA-DD-A1EE-11A	654af137-70d9-4ee4-9f69-793e352d30f8	Adenomas and Adenocarcinomas	654af137-70d9-4ee4-9f69-793e352d30f8	TCGA-DD-A1EE	Liver and intrahepatic bile ducts	Not Reported	white	male	not hispanic or latino	Dead	73	-26858	1933		Liver and intrahepatic bile ducts	TCGA-LIHC	Adenomas and Adenocarcinomas	Liver Hepatocellular Carcinoma	TCGA	c2eb5c30-93cc-5a99-b9e4-f676e35ed7f8	DD	Mayo Clinic - Rochester	Liver hepatocellular carcinoma	NCH	349															No	Stage IIIA	0	not reported	Liver	204	26858	Hepatocellular carcinoma, NOS	no	2006
TCGA-DD-AACW-01A	67a00f5f-c753-48f9-bc24-8287f50ec776	Adenomas and Adenocarcinomas	67a00f5f-c753-48f9-bc24-8287f50ec776	TCGA-DD-AACW	Liver and intrahepatic bile ducts	Not Reported	asian	male	not hispanic or latino	Alive	43	-15872	1967		Liver and intrahepatic bile ducts	TCGA-LIHC	Adenomas and Adenocarcinomas	Liver Hepatocellular Carcinoma	TCGA	c2eb5c30-93cc-5a99-b9e4-f676e35ed7f8	DD	Mayo Clinic - Rochester	Liver hepatocellular carcinoma	NCH																No	Stage I	0	not reported	Liver	1424	15872	Hepatocellular carcinoma, NOS	no	2010
TCGA-DD-A3A8-01A	69d6881b-9e9a-407b-8b02-bad5fc2455bf	Adenomas and Adenocarcinomas	69d6881b-9e9a-407b-8b02-bad5fc2455bf	TCGA-DD-A3A8	Liver and intrahepatic bile ducts	Not Reported	white	male	not hispanic or latino	Dead	75	-27524	1926	2001	Liver and intrahepatic bile ducts	TCGA-LIHC	Adenomas and Adenocarcinomas	Liver Hepatocellular Carcinoma	TCGA	c2eb5c30-93cc-5a99-b9e4-f676e35ed7f8	DD	Mayo Clinic - Rochester	Liver hepatocellular carcinoma	NCH	11															Not Reported	Stage II	0	not reported	Liver		27524	Hepatocellular carcinoma, NOS	yes	2001
TCGA-DD-A3A8-11A	69d6881b-9e9a-407b-8b02-bad5fc2455bf	Adenomas and Adenocarcinomas	69d6881b-9e9a-407b-8b02-bad5fc2455bf	TCGA-DD-A3A8	Liver and intrahepatic bile ducts	Not Reported	white	male	not hispanic or latino	Dead	75	-27524	1926	2001	Liver and intrahepatic bile ducts	TCGA-LIHC	Adenomas and Adenocarcinomas	Liver Hepatocellular Carcinoma	TCGA	c2eb5c30-93cc-5a99-b9e4-f676e35ed7f8	DD	Mayo Clinic - Rochester	Liver hepatocellular carcinoma	NCH	11															Not Reported	Stage II	0	not reported	Liver		27524	Hepatocellular carcinoma, NOS	yes	2001
TCGA-BC-A5W4-01A	6bb5d506-8fca-43f3-90a6-03c915d7ede2	Adenomas and Adenocarcinomas	6bb5d506-8fca-43f3-90a6-03c915d7ede2	TCGA-BC-A5W4	Liver and intrahepatic bile ducts	Not Reported	white	male	not hispanic or latino	Dead	69	-25503	1943		Liver and intrahepatic bile ducts	TCGA-LIHC	Adenomas and Adenocarcinomas	Liver Hepatocellular Carcinoma	TCGA	735fda57-1a46-5afd-a1c0-99af9115c0af	BC	UNC	Liver hepatocellular carcinoma	NCH	547															Not Reported	Stage IIIA	0	not reported	Liver	289	25503	Hepatocellular carcinoma, NOS	yes	2012
TCGA-BC-A217-01A	6dcfc418-ab28-4365-95ea-c1ae254f2341	Adenomas and Adenocarcinomas	6dcfc418-ab28-4365-95ea-c1ae254f2341	TCGA-BC-A217	Liver and intrahepatic bile ducts	Not Reported	white	female	not reported	Dead	75	-27411	1935		Liver and intrahepatic bile ducts	TCGA-LIHC	Adenomas and Adenocarcinomas	Liver Hepatocellular Carcinoma	TCGA	735fda57-1a46-5afd-a1c0-99af9115c0af	BC	UNC	Liver hepatocellular carcinoma	NCH	1397															No	Stage II	0	not reported	Liver	421	27411	Hepatocellular carcinoma, NOS	no	2010
TCGA-DD-AAEK-01A	6ea0ef82-694d-492d-95da-a3bc8de99149	Adenomas and Adenocarcinomas	6ea0ef82-694d-492d-95da-a3bc8de99149	TCGA-DD-AAEK	Liver and intrahepatic bile ducts	Not Reported	asian	male	not hispanic or latino	Alive	51	-18757	1959		Liver and intrahepatic bile ducts	TCGA-LIHC	Adenomas and Adenocarcinomas	Liver Hepatocellular Carcinoma	TCGA	c2eb5c30-93cc-5a99-b9e4-f676e35ed7f8	DD	Mayo Clinic - Rochester	Liver hepatocellular carcinoma	NCH																No	Stage II	0	not reported	Liver	1067	18757	Hepatocellular carcinoma, NOS	no	2010
TCGA-BC-A69I-01A	70aecc90-17f0-4064-8ebb-be81f9b1d7fd	Adenomas and Adenocarcinomas	70aecc90-17f0-4064-8ebb-be81f9b1d7fd	TCGA-BC-A69I	Liver and intrahepatic bile ducts	Not Reported	white	male	not reported	Alive	69	-25370	1944		Liver and intrahepatic bile ducts	TCGA-LIHC	Adenomas and Adenocarcinomas	Liver Hepatocellular Carcinoma	TCGA	735fda57-1a46-5afd-a1c0-99af9115c0af	BC	UNC	Liver hepatocellular carcinoma	NCH																No	Stage I	0	not reported	Liver	387	25370	Hepatocellular carcinoma, NOS	no	2013
TCGA-RC-A7SF-01A	714a6878-ed2a-47f3-9755-b705ac144d68	Adenomas and Adenocarcinomas	714a6878-ed2a-47f3-9755-b705ac144d68	TCGA-RC-A7SF	Liver and intrahepatic bile ducts	Not Reported	asian	male	not hispanic or latino	Alive	66	-24432	1946		Liver and intrahepatic bile ducts	TCGA-LIHC	Adenomas and Adenocarcinomas	Liver Hepatocellular Carcinoma	TCGA	ae9dc463-76e6-5b63-9123-f080997fdf85	RC	University of Utah	Liver hepatocellular carcinoma	NCH																No	Stage I	0	not reported	Liver	579	24432	Hepatocellular carcinoma, NOS	no	2012
TCGA-CC-5259-01A	7444eea6-90e8-42dd-a7b5-0afc6d96e1e8	Adenomas and Adenocarcinomas	7444eea6-90e8-42dd-a7b5-0afc6d96e1e8	TCGA-CC-5259	Liver and intrahepatic bile ducts	Not Reported	asian	female	not hispanic or latino	Alive	60	-21946	1950		Liver and intrahepatic bile ducts	TCGA-LIHC	Adenomas and Adenocarcinomas	Liver Hepatocellular Carcinoma	TCGA	be652f28-50ec-5d4e-bc42-79a304ee03db	CC	ILSBio	Liver hepatocellular carcinoma	NCH																No	Stage IIIC	0	not reported	Liver	250	21946	Hepatocellular carcinoma, NOS	no	2010
TCGA-2Y-A9GY-01A	75030b63-59af-4705-86e7-3a431b7cf65a	Adenomas and Adenocarcinomas	75030b63-59af-4705-86e7-3a431b7cf65a	TCGA-2Y-A9GY	Liver and intrahepatic bile ducts	Not Reported	white	female	not hispanic or latino	Dead	64	-23435	1943	2009	Liver and intrahepatic bile ducts	TCGA-LIHC	Adenomas and Adenocarcinomas	Liver Hepatocellular Carcinoma	TCGA	33e340f9-a97a-56eb-a3e6-aad831681cb4	2Y	Moffitt Cancer Center	Liver hepatocellular carcinoma	NCH	757															No	Stage II	0	not reported	Liver		23435	Hepatocellular carcinoma, NOS	no	2007
TCGA-BC-A3KG-01A	75f43fca-200a-48b0-bb67-0693d7b91119	Adenomas and Adenocarcinomas	75f43fca-200a-48b0-bb67-0693d7b91119	TCGA-BC-A3KG	Liver and intrahepatic bile ducts	Not Reported	white	female	not hispanic or latino	Alive	68	-25061	1943		Liver and intrahepatic bile ducts	TCGA-LIHC	Adenomas and Adenocarcinomas	Liver Hepatocellular Carcinoma	TCGA	735fda57-1a46-5afd-a1c0-99af9115c0af	BC	UNC	Liver hepatocellular carcinoma	NCH																No	Stage II	0	not reported	Liver	680	25061	Hepatocellular carcinoma, NOS	no	2011
TCGA-DD-A4NO-01A	75f78c38-6854-4390-ad11-789b4e549d63	Adenomas and Adenocarcinomas	75f78c38-6854-4390-ad11-789b4e549d63	TCGA-DD-A4NO	Liver and intrahepatic bile ducts	Not Reported	white	male	not hispanic or latino	Alive	65	-24090	1942		Liver and intrahepatic bile ducts	TCGA-LIHC	Adenomas and Adenocarcinomas	Liver Hepatocellular Carcinoma	TCGA	c2eb5c30-93cc-5a99-b9e4-f676e35ed7f8	DD	Mayo Clinic - Rochester	Liver hepatocellular carcinoma	NCH																No	Stage I	0	not reported	Liver	2245	24090	Hepatocellular carcinoma, NOS	no	2007
TCGA-O8-A75V-01A	76cc9c06-0827-465e-bab3-5f4115295ebe	Adenomas and Adenocarcinomas	76cc9c06-0827-465e-bab3-5f4115295ebe	TCGA-O8-A75V	Liver and intrahepatic bile ducts	Not Reported	not reported	male	hispanic or latino	Alive	54	-19850	1959		Liver and intrahepatic bile ducts	TCGA-LIHC	Adenomas and Adenocarcinomas	Liver Hepatocellular Carcinoma	TCGA	908d67b1-6836-521b-94a0-23d4ff8f2ccb	O8	Saint Mary's Health Care	Liver hepatocellular carcinoma	NCH																No	Stage I	0	not reported	Liver	538	19850	Hepatocellular carcinoma, NOS	no	2013
TCGA-KR-A7K7-01A	7ba3d8f1-0c26-4c49-8d6b-0f2875b58daf	Adenomas and Adenocarcinomas	7ba3d8f1-0c26-4c49-8d6b-0f2875b58daf	TCGA-KR-A7K7	Liver and intrahepatic bile ducts	Not Reported	white	female	not reported	Alive	61	-22587	1951		Liver and intrahepatic bile ducts	TCGA-LIHC	Adenomas and Adenocarcinomas	Liver Hepatocellular Carcinoma	TCGA	72165b47-b0b5-5107-b0be-b5a74bc3e249	KR	University Of Michigan	Liver hepatocellular carcinoma	NCH																Not Reported	Stage II	0	not reported	Liver	951	22587	Hepatocellular carcinoma, NOS	yes	2012
TCGA-DD-A118-01A	7d914d07-f250-4c7a-8fa2-df14e708936e	Adenomas and Adenocarcinomas	7d914d07-f250-4c7a-8fa2-df14e708936e	TCGA-DD-A118	Liver and intrahepatic bile ducts	Not Reported	white	female	not hispanic or latino	Alive	77	-28406	1926		Liver and intrahepatic bile ducts	TCGA-LIHC	Adenomas and Adenocarcinomas	Liver Hepatocellular Carcinoma	TCGA	c2eb5c30-93cc-5a99-b9e4-f676e35ed7f8	DD	Mayo Clinic - Rochester	Liver hepatocellular carcinoma	NCH																No	Stage II	0	not reported	Liver	3437	28406	Hepatocellular carcinoma, NOS	no	2003
TCGA-DD-A118-11A	7d914d07-f250-4c7a-8fa2-df14e708936e	Adenomas and Adenocarcinomas	7d914d07-f250-4c7a-8fa2-df14e708936e	TCGA-DD-A118	Liver and intrahepatic bile ducts	Not Reported	white	female	not hispanic or latino	Alive	77	-28406	1926		Liver and intrahepatic bile ducts	TCGA-LIHC	Adenomas and Adenocarcinomas	Liver Hepatocellular Carcinoma	TCGA	c2eb5c30-93cc-5a99-b9e4-f676e35ed7f8	DD	Mayo Clinic - Rochester	Liver hepatocellular carcinoma	NCH																No	Stage II	0	not reported	Liver	3437	28406	Hepatocellular carcinoma, NOS	no	2003
TCGA-ES-A2HT-11A	7dd3bda9-3a0a-46fa-b052-a6d24b847804	Adenomas and Adenocarcinomas	7dd3bda9-3a0a-46fa-b052-a6d24b847804	TCGA-ES-A2HT	Liver and intrahepatic bile ducts	Not Reported	black or african american	male	not hispanic or latino	Dead	54	-20023	1953	2008	Liver and intrahepatic bile ducts	TCGA-LIHC	Adenomas and Adenocarcinomas	Liver Hepatocellular Carcinoma	TCGA	29bb87f7-7e08-54b6-9bf8-b321a9926f80	ES	University of Florida	Liver hepatocellular carcinoma	NCH	438															No	Stage I	0	not reported	Liver		20023	Hepatocellular carcinoma, NOS	no	2007
TCGA-ES-A2HT-01A	7dd3bda9-3a0a-46fa-b052-a6d24b847804	Adenomas and Adenocarcinomas	7dd3bda9-3a0a-46fa-b052-a6d24b847804	TCGA-ES-A2HT	Liver and intrahepatic bile ducts	Not Reported	black or african american	male	not hispanic or latino	Dead	54	-20023	1953	2008	Liver and intrahepatic bile ducts	TCGA-LIHC	Adenomas and Adenocarcinomas	Liver Hepatocellular Carcinoma	TCGA	29bb87f7-7e08-54b6-9bf8-b321a9926f80	ES	University of Florida	Liver hepatocellular carcinoma	NCH	438															No	Stage I	0	not reported	Liver		20023	Hepatocellular carcinoma, NOS	no	2007
TCGA-ED-A8O6-01A	7fb03840-5153-4dc6-a302-5a89aa4e1fb6	Adenomas and Adenocarcinomas	7fb03840-5153-4dc6-a302-5a89aa4e1fb6	TCGA-ED-A8O6	Liver and intrahepatic bile ducts	Not Reported	asian	female	not hispanic or latino	Dead	50	-18572	1963		Liver and intrahepatic bile ducts	TCGA-LIHC	Adenomas and Adenocarcinomas	Liver Hepatocellular Carcinoma	TCGA	8d5c4bc3-5ad6-5c07-8738-a6632e4d59d4	ED	Asterand	Liver hepatocellular carcinoma	NCH	56															No	Stage IIIA	0	not reported	Liver	6	18572	Hepatocellular carcinoma, NOS	no	2013
TCGA-2Y-A9H4-01A	801b1d2c-eb6f-4eef-a00b-83da939d755a	Adenomas and Adenocarcinomas	801b1d2c-eb6f-4eef-a00b-83da939d755a	TCGA-2Y-A9H4	Liver and intrahepatic bile ducts	Not Reported	black or african american	male	not hispanic or latino	Alive	68	-25096	1942		Liver and intrahepatic bile ducts	TCGA-LIHC	Adenomas and Adenocarcinomas	Liver Hepatocellular Carcinoma	TCGA	33e340f9-a97a-56eb-a3e6-aad831681cb4	2Y	Moffitt Cancer Center	Liver hepatocellular carcinoma	NCH																No	Stage I	0	not reported	Liver	1452	25096	Hepatocellular carcinoma, NOS	no	2010
TCGA-DD-A4NJ-01A	815dffb0-0c22-4e05-868c-26e6c553980a	Adenomas and Adenocarcinomas	815dffb0-0c22-4e05-868c-26e6c553980a	TCGA-DD-A4NJ	Liver and intrahepatic bile ducts	Not Reported	white	female	not hispanic or latino	Alive	54	-19964	1957		Liver and intrahepatic bile ducts	TCGA-LIHC	Adenomas and Adenocarcinomas	Liver Hepatocellular Carcinoma	TCGA	c2eb5c30-93cc-5a99-b9e4-f676e35ed7f8	DD	Mayo Clinic - Rochester	Liver hepatocellular carcinoma	NCH																No	Stage II	0	not reported	Liver	928	19964	Hepatocellular carcinoma, NOS	no	2011
TCGA-K7-A6G5-01A	81eddcda-0069-4652-9dc6-8aac89cba1ff	Adenomas and Adenocarcinomas	81eddcda-0069-4652-9dc6-8aac89cba1ff	TCGA-K7-A6G5	Liver and intrahepatic bile ducts	Not Reported	white	male	not hispanic or latino	Alive	66	-24233	1947		Liver and intrahepatic bile ducts	TCGA-LIHC	Adenomas and Adenocarcinomas	Liver Hepatocellular Carcinoma	TCGA	f9ebb17f-fdca-5a0e-b026-dcb173867634	K7	ABS - Lahey Clinic	Liver hepatocellular carcinoma	NCH																No	Stage I	0	not reported	Liver	512	24233	Hepatocellular carcinoma, NOS	no	2013
TCGA-DD-AACS-01A	82d6268a-de59-4a14-abd2-7492178fa5bd	Adenomas and Adenocarcinomas	82d6268a-de59-4a14-abd2-7492178fa5bd	TCGA-DD-AACS	Liver and intrahepatic bile ducts	Not Reported	asian	male	not hispanic or latino	Alive	39	-14473	1970		Liver and intrahepatic bile ducts	TCGA-LIHC	Adenomas and Adenocarcinomas	Liver Hepatocellular Carcinoma	TCGA	c2eb5c30-93cc-5a99-b9e4-f676e35ed7f8	DD	Mayo Clinic - Rochester	Liver hepatocellular carcinoma	NCH																No	Stage I	0	not reported	Liver	1804	14473	Hepatocellular carcinoma, NOS	no	2009
TCGA-G3-A7M5-01A	869f8a17-bced-4002-bd60-99df84a03b93	Adenomas and Adenocarcinomas	869f8a17-bced-4002-bd60-99df84a03b93	TCGA-G3-A7M5	Liver and intrahepatic bile ducts	Not Reported	asian	male	not hispanic or latino	Alive	76	-27963	1937		Liver and intrahepatic bile ducts	TCGA-LIHC	Adenomas and Adenocarcinomas	Liver Hepatocellular Carcinoma	TCGA	addd7b04-91a3-5179-99a5-cbff20df6bb4	G3	Alberta Health Services	Liver hepatocellular carcinoma	NCH																No	Stage I	0	not reported	Liver	447	27963	Hepatocellular carcinoma, NOS	no	2013
TCGA-ED-A7PZ-01A	87750e70-3af7-452a-9aa5-375acd3843ea	Adenomas and Adenocarcinomas	87750e70-3af7-452a-9aa5-375acd3843ea	TCGA-ED-A7PZ	Liver and intrahepatic bile ducts	Not Reported	asian	male	not hispanic or latino	Alive	61	-22601	1952		Liver and intrahepatic bile ducts	TCGA-LIHC	Adenomas and Adenocarcinomas	Liver Hepatocellular Carcinoma	TCGA	8d5c4bc3-5ad6-5c07-8738-a6632e4d59d4	ED	Asterand	Liver hepatocellular carcinoma	NCH																No	Stage II	0	not reported	Liver	6	22601	Hepatocellular carcinoma, NOS	no	2013
TCGA-DD-AACU-01A	88b6181c-1086-42df-8bb9-1069ec2dc675	Adenomas and Adenocarcinomas	88b6181c-1086-42df-8bb9-1069ec2dc675	TCGA-DD-AACU	Liver and intrahepatic bile ducts	Not Reported	asian	male	not hispanic or latino	Alive	59	-21606	1951		Liver and intrahepatic bile ducts	TCGA-LIHC	Adenomas and Adenocarcinomas	Liver Hepatocellular Carcinoma	TCGA	c2eb5c30-93cc-5a99-b9e4-f676e35ed7f8	DD	Mayo Clinic - Rochester	Liver hepatocellular carcinoma	NCH																No	Stage I	0	not reported	Liver	1567	21606	Hepatocellular carcinoma, NOS	no	2010
TCGA-DD-AADR-01A	899d8ea5-49dc-4970-8848-ea6ea088a272	Adenomas and Adenocarcinomas	899d8ea5-49dc-4970-8848-ea6ea088a272	TCGA-DD-AADR	Liver and intrahepatic bile ducts	Not Reported	asian	male	not hispanic or latino	Alive	58	-21217	1951		Liver and intrahepatic bile ducts	TCGA-LIHC	Adenomas and Adenocarcinomas	Liver Hepatocellular Carcinoma	TCGA	c2eb5c30-93cc-5a99-b9e4-f676e35ed7f8	DD	Mayo Clinic - Rochester	Liver hepatocellular carcinoma	NCH																No	Stage I	0	not reported	Liver	2028	21217	Hepatocellular carcinoma, NOS	no	2009
TCGA-FV-A496-01A	8afa3140-dcbd-44c0-ab13-4ada6a0444d4	Adenomas and Adenocarcinomas	8afa3140-dcbd-44c0-ab13-4ada6a0444d4	TCGA-FV-A496	Liver and intrahepatic bile ducts	Not Reported	white	female	not hispanic or latino	Alive	84	-30950	1928		Liver and intrahepatic bile ducts	TCGA-LIHC	Adenomas and Adenocarcinomas	Liver Hepatocellular Carcinoma	TCGA	98428b7d-30e7-5283-b22d-450c17717d09	FV	International Genomics Consortium	Liver hepatocellular carcinoma	NCH																No	Stage I	0	not reported	Liver	10	30950	Hepatocellular carcinoma, NOS	no	2012
TCGA-CC-A3M9-01A	8e938868-d992-47c4-becb-93b0f7fffe07	Adenomas and Adenocarcinomas	8e938868-d992-47c4-becb-93b0f7fffe07	TCGA-CC-A3M9	Liver and intrahepatic bile ducts	Not Reported	asian	male	not hispanic or latino	Dead	45	-16460	1966		Liver and intrahepatic bile ducts	TCGA-LIHC	Adenomas and Adenocarcinomas	Liver Hepatocellular Carcinoma	TCGA	be652f28-50ec-5d4e-bc42-79a304ee03db	CC	ILSBio	Liver hepatocellular carcinoma	NCH	300															No	Stage IIIA	0	not reported	Liver	3	16460	Hepatocellular carcinoma, spindle cell variant	no	2011
TCGA-UB-A7MF-01A	8eef926b-f316-4fdb-b84a-262010258feb	Adenomas and Adenocarcinomas	8eef926b-f316-4fdb-b84a-262010258feb	TCGA-UB-A7MF	Liver and intrahepatic bile ducts	Not Reported	white	male	not hispanic or latino	Dead	56	-20815	1957	2013	Liver and intrahepatic bile ducts	TCGA-LIHC	Adenomas and Adenocarcinomas	Liver Hepatocellular Carcinoma	TCGA	2a8f962a-d2a8-5fb6-aea0-6bf694c0769c	UB	UCSF	Liver hepatocellular carcinoma	NCH	214															Not Reported	Stage IIIA	0	not reported	Liver		20815	Hepatocellular carcinoma, NOS	yes	2013
TCGA-ZP-A9CV-01A	91909c63-debc-42ad-b4be-56870195bdcb	Adenomas and Adenocarcinomas	91909c63-debc-42ad-b4be-56870195bdcb	TCGA-ZP-A9CV	Liver and intrahepatic bile ducts	Not Reported	white	male	not hispanic or latino	Dead	59	-21633	1952		Liver and intrahepatic bile ducts	TCGA-LIHC	Adenomas and Adenocarcinomas	Liver Hepatocellular Carcinoma	TCGA	9063dd32-2419-5b6e-a800-67ea5f1f71f4	ZP	Medical College of Wisconsin	Liver hepatocellular carcinoma	NCH	1088															No		0	not reported	Liver	142	21633	Hepatocellular carcinoma, NOS	no	2011
TCGA-3K-AAZ8-01A	94e387ae-b641-4e9f-bb53-22c7b2a9cccb	Adenomas and Adenocarcinomas	94e387ae-b641-4e9f-bb53-22c7b2a9cccb	TCGA-3K-AAZ8	Liver and intrahepatic bile ducts	Not Reported	black or african american	male	not hispanic or latino	Alive	65	-24046	1948		Liver and intrahepatic bile ducts	TCGA-LIHC	Adenomas and Adenocarcinomas	Liver Hepatocellular Carcinoma	TCGA	b7e5500b-b955-5cde-a867-d96d6a24bac9	3K	Boston Medical Center	Liver hepatocellular carcinoma	NCH																No	Stage IIIB	0	not reported	Liver	396	24046	Hepatocellular carcinoma, NOS	no	2013
TCGA-2Y-A9GS-01A	95b97198-1a1b-4f01-90f3-6c66638371d1	Adenomas and Adenocarcinomas	95b97198-1a1b-4f01-90f3-6c66638371d1	TCGA-2Y-A9GS	Liver and intrahepatic bile ducts	Not Reported	white	male	hispanic or latino	Dead	58	-21318	1948	2007	Liver and intrahepatic bile ducts	TCGA-LIHC	Adenomas and Adenocarcinomas	Liver Hepatocellular Carcinoma	TCGA	33e340f9-a97a-56eb-a3e6-aad831681cb4	2Y	Moffitt Cancer Center	Liver hepatocellular carcinoma	NCH	724															No		0	not reported	Liver		21318	Hepatocellular carcinoma, NOS	no	2006
TCGA-DD-AADP-01A	96d42ecc-1157-453a-9661-9248ddf8f273	Adenomas and Adenocarcinomas	96d42ecc-1157-453a-9661-9248ddf8f273	TCGA-DD-AADP	Liver and intrahepatic bile ducts	Not Reported	asian	male	not hispanic or latino	Alive	45	-16760	1968		Liver and intrahepatic bile ducts	TCGA-LIHC	Adenomas and Adenocarcinomas	Liver Hepatocellular Carcinoma	TCGA	c2eb5c30-93cc-5a99-b9e4-f676e35ed7f8	DD	Mayo Clinic - Rochester	Liver hepatocellular carcinoma	NCH																No	Stage I	0	not reported	Liver	458	16760	Hepatocellular carcinoma, NOS	no	2013
TCGA-DD-A116-01A	994347ba-3045-4ade-926f-06420fbd906c	Adenomas and Adenocarcinomas	994347ba-3045-4ade-926f-06420fbd906c	TCGA-DD-A116	Liver and intrahepatic bile ducts	Not Reported	asian	male	not hispanic or latino	Dead	68	-24934	1934	2006	Liver and intrahepatic bile ducts	TCGA-LIHC	Adenomas and Adenocarcinomas	Liver Hepatocellular Carcinoma	TCGA	c2eb5c30-93cc-5a99-b9e4-f676e35ed7f8	DD	Mayo Clinic - Rochester	Liver hepatocellular carcinoma	NCH	1622															No	Stage IIIA	0	not reported	Liver		24934	Hepatocellular carcinoma, NOS	no	2002
TCGA-DD-A116-11A	994347ba-3045-4ade-926f-06420fbd906c	Adenomas and Adenocarcinomas	994347ba-3045-4ade-926f-06420fbd906c	TCGA-DD-A116	Liver and intrahepatic bile ducts	Not Reported	asian	male	not hispanic or latino	Dead	68	-24934	1934	2006	Liver and intrahepatic bile ducts	TCGA-LIHC	Adenomas and Adenocarcinomas	Liver Hepatocellular Carcinoma	TCGA	c2eb5c30-93cc-5a99-b9e4-f676e35ed7f8	DD	Mayo Clinic - Rochester	Liver hepatocellular carcinoma	NCH	1622															No	Stage IIIA	0	not reported	Liver		24934	Hepatocellular carcinoma, NOS	no	2002
TCGA-NI-A4U2-01A	9aea3437-572a-48c6-beb9-9bdbcb243875	Adenomas and Adenocarcinomas	9aea3437-572a-48c6-beb9-9bdbcb243875	TCGA-NI-A4U2	Liver and intrahepatic bile ducts	Not Reported	white	male	not hispanic or latino	Dead	71	-26011	1934	2009	Liver and intrahepatic bile ducts	TCGA-LIHC	Adenomas and Adenocarcinomas	Liver Hepatocellular Carcinoma	TCGA	1ba22d72-8f0f-55c1-a40a-1d56ddb5f5a6	NI	Roswell Park	Liver hepatocellular carcinoma	NCH	1791															No	Stage IIIA	0	not reported	Liver		26011	Hepatocellular carcinoma, NOS	no	2005
TCGA-ED-A627-01A	a4af0084-edd4-4dcd-8975-4a59ee5da64c	Adenomas and Adenocarcinomas	a4af0084-edd4-4dcd-8975-4a59ee5da64c	TCGA-ED-A627	Liver and intrahepatic bile ducts	Not Reported	white	male	not hispanic or latino	Alive	74	-27303	1938		Liver and intrahepatic bile ducts	TCGA-LIHC	Adenomas and Adenocarcinomas	Liver Hepatocellular Carcinoma	TCGA	8d5c4bc3-5ad6-5c07-8738-a6632e4d59d4	ED	Asterand	Liver hepatocellular carcinoma	NCH																No	Stage I	0	not reported	Liver	423	27303	Hepatocellular carcinoma, NOS	no	2012
TCGA-DD-A1EK-01A	a5e4412b-0e49-4d86-9cce-71f440a84048	Adenomas and Adenocarcinomas	a5e4412b-0e49-4d86-9cce-71f440a84048	TCGA-DD-A1EK	Liver and intrahepatic bile ducts	Not Reported	white	female	not hispanic or latino	Dead	64	-23437	1944	2009	Liver and intrahepatic bile ducts	TCGA-LIHC	Adenomas and Adenocarcinomas	Liver Hepatocellular Carcinoma	TCGA	c2eb5c30-93cc-5a99-b9e4-f676e35ed7f8	DD	Mayo Clinic - Rochester	Liver hepatocellular carcinoma	NCH	558															No	Stage IVB	0	not reported	Liver		23437	Hepatocellular carcinoma, NOS	no	2008
TCGA-CC-5263-01A	a6af3061-1484-4f6c-bb4b-c8f4626b4161	Adenomas and Adenocarcinomas	a6af3061-1484-4f6c-bb4b-c8f4626b4161	TCGA-CC-5263	Liver and intrahepatic bile ducts	Not Reported	asian	male	not hispanic or latino	Dead	35	-12863	1975	2010	Liver and intrahepatic bile ducts	TCGA-LIHC	Adenomas and Adenocarcinomas	Liver Hepatocellular Carcinoma	TCGA	be652f28-50ec-5d4e-bc42-79a304ee03db	CC	ILSBio	Liver hepatocellular carcinoma	NCH	129															No	Stage IIIA	0	not reported	Liver		12863	Hepatocellular carcinoma, NOS	no	2010
TCGA-CC-A7II-01A	aaf7c9b5-6cb7-42bf-a0d1-07975eae3be9	Adenomas and Adenocarcinomas	aaf7c9b5-6cb7-42bf-a0d1-07975eae3be9	TCGA-CC-A7II	Liver and intrahepatic bile ducts	Not Reported	asian	male	not hispanic or latino	Alive	54	-20079	1959		Liver and intrahepatic bile ducts	TCGA-LIHC	Adenomas and Adenocarcinomas	Liver Hepatocellular Carcinoma	TCGA	be652f28-50ec-5d4e-bc42-79a304ee03db	CC	ILSBio	Liver hepatocellular carcinoma	NCH																No	Stage IIIA	0	not reported	Liver	399	20079	Hepatocellular carcinoma, NOS	no	2013
TCGA-DD-AACE-01A	abbcf6bd-4683-45ac-947a-51ae6ef0a244	Adenomas and Adenocarcinomas	abbcf6bd-4683-45ac-947a-51ae6ef0a244	TCGA-DD-AACE	Liver and intrahepatic bile ducts	Not Reported	asian	male	not hispanic or latino	Alive	62	-22727	1946		Liver and intrahepatic bile ducts	TCGA-LIHC	Adenomas and Adenocarcinomas	Liver Hepatocellular Carcinoma	TCGA	c2eb5c30-93cc-5a99-b9e4-f676e35ed7f8	DD	Mayo Clinic - Rochester	Liver hepatocellular carcinoma	NCH																No	Stage I	0	not reported	Liver	2184	22727	Hepatocellular carcinoma, NOS	no	2008
TCGA-DD-AAEA-01A	ad9657aa-34e9-48b1-ba63-916fe7bd14bb	Adenomas and Adenocarcinomas	ad9657aa-34e9-48b1-ba63-916fe7bd14bb	TCGA-DD-AAEA	Liver and intrahepatic bile ducts	Not Reported	asian	male	not hispanic or latino	Alive	65	-24027	1947		Liver and intrahepatic bile ducts	TCGA-LIHC	Adenomas and Adenocarcinomas	Liver Hepatocellular Carcinoma	TCGA	c2eb5c30-93cc-5a99-b9e4-f676e35ed7f8	DD	Mayo Clinic - Rochester	Liver hepatocellular carcinoma	NCH																Not Reported	Stage I	0	not reported	Liver	575	24027	Hepatocellular carcinoma, NOS	yes	2012
TCGA-DD-A3A0-01A	ae99d9fd-1735-4217-b4ef-33b377fbd594	Adenomas and Adenocarcinomas	ae99d9fd-1735-4217-b4ef-33b377fbd594	TCGA-DD-A3A0	Liver and intrahepatic bile ducts	Not Reported	white	male	not hispanic or latino	Dead	70	-25889	1931	2003	Liver and intrahepatic bile ducts	TCGA-LIHC	Adenomas and Adenocarcinomas	Liver Hepatocellular Carcinoma	TCGA	c2eb5c30-93cc-5a99-b9e4-f676e35ed7f8	DD	Mayo Clinic - Rochester	Liver hepatocellular carcinoma	NCH	785															No	Stage I	0	not reported	Liver		25889	Hepatocellular carcinoma, NOS	no	2001
TCGA-DD-AADD-01A	b44f664c-444c-4c64-a407-52fd9b55f178	Adenomas and Adenocarcinomas	b44f664c-444c-4c64-a407-52fd9b55f178	TCGA-DD-AADD	Liver and intrahepatic bile ducts	Not Reported	asian	male	not hispanic or latino	Alive	51	-18752	1960		Liver and intrahepatic bile ducts	TCGA-LIHC	Adenomas and Adenocarcinomas	Liver Hepatocellular Carcinoma	TCGA	c2eb5c30-93cc-5a99-b9e4-f676e35ed7f8	DD	Mayo Clinic - Rochester	Liver hepatocellular carcinoma	NCH																No	Stage I	0	not reported	Liver	1231	18752	Hepatocellular carcinoma, NOS	no	2011
TCGA-G3-A3CI-01A	b5465221-78fe-40a8-abec-bed600602dd4	Adenomas and Adenocarcinomas	b5465221-78fe-40a8-abec-bed600602dd4	TCGA-G3-A3CI	Liver and intrahepatic bile ducts	Not Reported	white	male	not hispanic or latino	Alive	71	-26224	1940		Liver and intrahepatic bile ducts	TCGA-LIHC	Adenomas and Adenocarcinomas	Liver Hepatocellular Carcinoma	TCGA	addd7b04-91a3-5179-99a5-cbff20df6bb4	G3	Alberta Health Services	Liver hepatocellular carcinoma	NCH																No	Stage I	0	not reported	Liver	180	26224	Hepatocellular carcinoma, NOS	no	2011
TCGA-DD-AACG-01A	b5bef77a-f46c-406c-9aa8-55f7a61aa885	Adenomas and Adenocarcinomas	b5bef77a-f46c-406c-9aa8-55f7a61aa885	TCGA-DD-AACG	Liver and intrahepatic bile ducts	Not Reported	asian	male	not hispanic or latino	Dead	52	-19174	1956	2009	Liver and intrahepatic bile ducts	TCGA-LIHC	Adenomas and Adenocarcinomas	Liver Hepatocellular Carcinoma	TCGA	c2eb5c30-93cc-5a99-b9e4-f676e35ed7f8	DD	Mayo Clinic - Rochester	Liver hepatocellular carcinoma	NCH	469															No	Stage II	0	not reported	Liver		19174	Hepatocellular carcinoma, NOS	no	2008
TCGA-G3-A25S-01A	b865dec4-f051-4fbe-9405-f832ff2010d7	Adenomas and Adenocarcinomas	b865dec4-f051-4fbe-9405-f832ff2010d7	TCGA-G3-A25S	Liver and intrahepatic bile ducts	Not Reported	white	male	not hispanic or latino	Dead	64	-23571	1945		Liver and intrahepatic bile ducts	TCGA-LIHC	Adenomas and Adenocarcinomas	Liver Hepatocellular Carcinoma	TCGA	addd7b04-91a3-5179-99a5-cbff20df6bb4	G3	Alberta Health Services	Liver hepatocellular carcinoma	NCH	416															No	Stage I	0	not reported	Liver	37	23571	Hepatocellular carcinoma, NOS	no	2009
TCGA-DD-AAE8-01A	b929ece7-6caf-4081-83d3-9923306b4a8a	Adenomas and Adenocarcinomas	b929ece7-6caf-4081-83d3-9923306b4a8a	TCGA-DD-AAE8	Liver and intrahepatic bile ducts	Not Reported	asian	male	not hispanic or latino	Alive	45	-16549	1967		Liver and intrahepatic bile ducts	TCGA-LIHC	Adenomas and Adenocarcinomas	Liver Hepatocellular Carcinoma	TCGA	c2eb5c30-93cc-5a99-b9e4-f676e35ed7f8	DD	Mayo Clinic - Rochester	Liver hepatocellular carcinoma	NCH																Not Reported	Stage I	0	not reported	Liver	664	16549	Hepatocellular carcinoma, NOS	yes	2012
TCGA-G3-A25U-01A	b9835dc5-bf31-4541-a973-e8ca802d80ba	Adenomas and Adenocarcinomas	b9835dc5-bf31-4541-a973-e8ca802d80ba	TCGA-G3-A25U	Liver and intrahepatic bile ducts	Not Reported	asian	female	not hispanic or latino	Alive	63	-23207	1944		Liver and intrahepatic bile ducts	TCGA-LIHC	Adenomas and Adenocarcinomas	Liver Hepatocellular Carcinoma	TCGA	addd7b04-91a3-5179-99a5-cbff20df6bb4	G3	Alberta Health Services	Liver hepatocellular carcinoma	NCH																No	Stage I	0	not reported	Liver	1636	23207	Hepatocellular carcinoma, NOS	no	2007
TCGA-FV-A495-01A	bd48fa5e-0152-46f0-a4fa-8cf723ff2dcd	Adenomas and Adenocarcinomas	bd48fa5e-0152-46f0-a4fa-8cf723ff2dcd	TCGA-FV-A495	Liver and intrahepatic bile ducts	Not Reported	white	female	not hispanic or latino	Alive	51	-18740	1961		Liver and intrahepatic bile ducts	TCGA-LIHC	Adenomas and Adenocarcinomas	Liver Hepatocellular Carcinoma	TCGA	98428b7d-30e7-5283-b22d-450c17717d09	FV	International Genomics Consortium	Liver hepatocellular carcinoma	NCH																No	Stage II	0	not reported	Liver	1	18740	Hepatocellular carcinoma, NOS	no	2012
TCGA-DD-AAEG-01A	bd627786-31a8-46d9-b3e2-7f489d50f608	Adenomas and Adenocarcinomas	bd627786-31a8-46d9-b3e2-7f489d50f608	TCGA-DD-AAEG	Liver and intrahepatic bile ducts	Not Reported	asian	female	not hispanic or latino	Alive	59	-21853	1953		Liver and intrahepatic bile ducts	TCGA-LIHC	Adenomas and Adenocarcinomas	Liver Hepatocellular Carcinoma	TCGA	c2eb5c30-93cc-5a99-b9e4-f676e35ed7f8	DD	Mayo Clinic - Rochester	Liver hepatocellular carcinoma	NCH																Not Reported	Stage I	0	not reported	Liver	719	21853	Hepatocellular carcinoma, NOS	yes	2012
TCGA-UB-A7ME-01A	be1240f0-34dc-4205-b152-c26f11d28462	Adenomas and Adenocarcinomas	be1240f0-34dc-4205-b152-c26f11d28462	TCGA-UB-A7ME	Liver and intrahepatic bile ducts	Not Reported	asian	male	not hispanic or latino	Alive	51	-18846	1962		Liver and intrahepatic bile ducts	TCGA-LIHC	Adenomas and Adenocarcinomas	Liver Hepatocellular Carcinoma	TCGA	2a8f962a-d2a8-5fb6-aea0-6bf694c0769c	UB	UCSF	Liver hepatocellular carcinoma	NCH																No	Stage I	0	not reported	Liver	486	18846	Hepatocellular carcinoma, NOS	no	2013
TCGA-CC-A9FV-01A	c4e6527a-8f58-4f6b-93b1-04abb5680ed0	Adenomas and Adenocarcinomas	c4e6527a-8f58-4f6b-93b1-04abb5680ed0	TCGA-CC-A9FV	Liver and intrahepatic bile ducts	Not Reported	asian	male	not hispanic or latino	Alive	57	-21044	1956		Liver and intrahepatic bile ducts	TCGA-LIHC	Adenomas and Adenocarcinomas	Liver Hepatocellular Carcinoma	TCGA	be652f28-50ec-5d4e-bc42-79a304ee03db	CC	ILSBio	Liver hepatocellular carcinoma	NCH																No	Stage IIIA	0	not reported	Liver	0	21044	Hepatocellular carcinoma, NOS	no	2013
TCGA-DD-AAE4-01A	c797d6ad-05d4-4322-bad2-29801a986b4e	Adenomas and Adenocarcinomas	c797d6ad-05d4-4322-bad2-29801a986b4e	TCGA-DD-AAE4	Liver and intrahepatic bile ducts	Not Reported	asian	female	not hispanic or latino	Alive	49	-18009	1964		Liver and intrahepatic bile ducts	TCGA-LIHC	Adenomas and Adenocarcinomas	Liver Hepatocellular Carcinoma	TCGA	c2eb5c30-93cc-5a99-b9e4-f676e35ed7f8	DD	Mayo Clinic - Rochester	Liver hepatocellular carcinoma	NCH																No	Stage I	0	not reported	Liver	608	18009	Hepatocellular carcinoma, NOS	no	2013
TCGA-CC-5260-01A	ca8afb2c-be3d-41e8-8dbc-19fe7ab6154b	Adenomas and Adenocarcinomas	ca8afb2c-be3d-41e8-8dbc-19fe7ab6154b	TCGA-CC-5260	Liver and intrahepatic bile ducts	Not Reported	asian	female	not hispanic or latino	Dead	61	-22345	1949		Liver and intrahepatic bile ducts	TCGA-LIHC	Adenomas and Adenocarcinomas	Liver Hepatocellular Carcinoma	TCGA	be652f28-50ec-5d4e-bc42-79a304ee03db	CC	ILSBio	Liver hepatocellular carcinoma	NCH	87															No	Stage IIIC	0	not reported	Liver	0	22345	Hepatocellular carcinoma, NOS	no	2010
TCGA-DD-A1EH-01A	cab5b264-abab-4bdb-816e-9d2c0ac30629	Adenomas and Adenocarcinomas	cab5b264-abab-4bdb-816e-9d2c0ac30629	TCGA-DD-A1EH	Liver and intrahepatic bile ducts	Not Reported	white	male	not hispanic or latino	Alive	23	-8499	1985		Liver and intrahepatic bile ducts	TCGA-LIHC	Adenomas and Adenocarcinomas	Liver Hepatocellular Carcinoma	TCGA	c2eb5c30-93cc-5a99-b9e4-f676e35ed7f8	DD	Mayo Clinic - Rochester	Liver hepatocellular carcinoma	NCH																No	Stage III	0	not reported	Liver	1495	8499	Hepatocellular carcinoma, NOS	no	2008
TCGA-DD-A1EH-11A	cab5b264-abab-4bdb-816e-9d2c0ac30629	Adenomas and Adenocarcinomas	cab5b264-abab-4bdb-816e-9d2c0ac30629	TCGA-DD-A1EH	Liver and intrahepatic bile ducts	Not Reported	white	male	not hispanic or latino	Alive	23	-8499	1985		Liver and intrahepatic bile ducts	TCGA-LIHC	Adenomas and Adenocarcinomas	Liver Hepatocellular Carcinoma	TCGA	c2eb5c30-93cc-5a99-b9e4-f676e35ed7f8	DD	Mayo Clinic - Rochester	Liver hepatocellular carcinoma	NCH																No	Stage III	0	not reported	Liver	1495	8499	Hepatocellular carcinoma, NOS	no	2008
TCGA-DD-AACZ-01A	cce2bb32-84cb-4991-9628-1ea408a9b11a	Adenomas and Adenocarcinomas	cce2bb32-84cb-4991-9628-1ea408a9b11a	TCGA-DD-AACZ	Liver and intrahepatic bile ducts	Not Reported	asian	female	not hispanic or latino	Dead	63	-23230	1947	2010	Liver and intrahepatic bile ducts	TCGA-LIHC	Adenomas and Adenocarcinomas	Liver Hepatocellular Carcinoma	TCGA	c2eb5c30-93cc-5a99-b9e4-f676e35ed7f8	DD	Mayo Clinic - Rochester	Liver hepatocellular carcinoma	NCH	171															No	Stage I	0	not reported	Liver		23230	Hepatocellular carcinoma, NOS	no	2010
TCGA-ED-A5KG-01A	cebdafee-8ffd-4ee2-8dd1-9225e06623c2	Adenomas and Adenocarcinomas	cebdafee-8ffd-4ee2-8dd1-9225e06623c2	TCGA-ED-A5KG	Liver and intrahepatic bile ducts	Not Reported	asian	female	not hispanic or latino	Alive	60	-22258	1952		Liver and intrahepatic bile ducts	TCGA-LIHC	Adenomas and Adenocarcinomas	Liver Hepatocellular Carcinoma	TCGA	8d5c4bc3-5ad6-5c07-8738-a6632e4d59d4	ED	Asterand	Liver hepatocellular carcinoma	NCH																No	Stage II	0	not reported	Liver	854	22258	Hepatocellular carcinoma, NOS	no	2012
TCGA-FV-A2QR-01A	d3a03f7a-3482-4548-957e-05c692b20101	Adenomas and Adenocarcinomas	d3a03f7a-3482-4548-957e-05c692b20101	TCGA-FV-A2QR	Liver and intrahepatic bile ducts	Not Reported	white	male	not hispanic or latino	Dead	75		1931	2007	Liver and intrahepatic bile ducts	TCGA-LIHC	Adenomas and Adenocarcinomas	Liver Hepatocellular Carcinoma	TCGA	98428b7d-30e7-5283-b22d-450c17717d09	FV	International Genomics Consortium	Liver hepatocellular carcinoma	NCH	581															No	Stage I	0	not reported	Liver			Hepatocellular carcinoma, NOS	no	2006
TCGA-FV-A2QR-11A	d3a03f7a-3482-4548-957e-05c692b20101	Adenomas and Adenocarcinomas	d3a03f7a-3482-4548-957e-05c692b20101	TCGA-FV-A2QR	Liver and intrahepatic bile ducts	Not Reported	white	male	not hispanic or latino	Dead	75		1931	2007	Liver and intrahepatic bile ducts	TCGA-LIHC	Adenomas and Adenocarcinomas	Liver Hepatocellular Carcinoma	TCGA	98428b7d-30e7-5283-b22d-450c17717d09	FV	International Genomics Consortium	Liver hepatocellular carcinoma	NCH	581															No	Stage I	0	not reported	Liver			Hepatocellular carcinoma, NOS	no	2006
TCGA-5R-AA1D-01A	d3d3dba9-139e-4f57-ac70-b741553d1687	Adenomas and Adenocarcinomas	d3d3dba9-139e-4f57-ac70-b741553d1687	TCGA-5R-AA1D	Liver and intrahepatic bile ducts	Not Reported	white	female	not hispanic or latino	Alive	17	-6545	1996		Liver and intrahepatic bile ducts	TCGA-LIHC	Adenomas and Adenocarcinomas	Liver Hepatocellular Carcinoma	TCGA	9a7a9c39-f289-5594-972a-ff9157a187f0	5R	Proteogenex, Inc	Liver hepatocellular carcinoma	NCH																No	Stage IIIA	0	not reported	Liver	449	6545	Hepatocellular carcinoma, NOS	no	2013
TCGA-FV-A2QQ-01A	d680df09-368e-42b5-b540-45c41ed31042	Adenomas and Adenocarcinomas	d680df09-368e-42b5-b540-45c41ed31042	TCGA-FV-A2QQ	Liver and intrahepatic bile ducts	Not Reported	white	male	not hispanic or latino	Alive	80	-29354	1931		Liver and intrahepatic bile ducts	TCGA-LIHC	Adenomas and Adenocarcinomas	Liver Hepatocellular Carcinoma	TCGA	98428b7d-30e7-5283-b22d-450c17717d09	FV	International Genomics Consortium	Liver hepatocellular carcinoma	NCH																No	Stage I	0	not reported	Liver	729	29354	Hepatocellular carcinoma, NOS	no	2011
TCGA-DD-AACK-01A	d7cd045a-0be2-4b6d-aefd-5d75e57bc6f6	Adenomas and Adenocarcinomas	d7cd045a-0be2-4b6d-aefd-5d75e57bc6f6	TCGA-DD-AACK	Liver and intrahepatic bile ducts	Not Reported	asian	male	not hispanic or latino	Alive	70	-25796	1938		Liver and intrahepatic bile ducts	TCGA-LIHC	Adenomas and Adenocarcinomas	Liver Hepatocellular Carcinoma	TCGA	c2eb5c30-93cc-5a99-b9e4-f676e35ed7f8	DD	Mayo Clinic - Rochester	Liver hepatocellular carcinoma	NCH																No	Stage I	0	not reported	Liver	9	25796	Hepatocellular carcinoma, NOS	no	2008
TCGA-DD-A3A5-01A	d8549d23-37d4-42bd-b472-f49bbebd09b0	Adenomas and Adenocarcinomas	d8549d23-37d4-42bd-b472-f49bbebd09b0	TCGA-DD-A3A5	Liver and intrahepatic bile ducts	Not Reported	white	female	not hispanic or latino	Dead	66	-24288	1930	2004	Liver and intrahepatic bile ducts	TCGA-LIHC	Adenomas and Adenocarcinomas	Liver Hepatocellular Carcinoma	TCGA	c2eb5c30-93cc-5a99-b9e4-f676e35ed7f8	DD	Mayo Clinic - Rochester	Liver hepatocellular carcinoma	NCH	3125															No	Stage III	0	not reported	Liver		24288	Hepatocellular carcinoma, NOS	no	1996
TCGA-DD-A3A5-11A	d8549d23-37d4-42bd-b472-f49bbebd09b0	Adenomas and Adenocarcinomas	d8549d23-37d4-42bd-b472-f49bbebd09b0	TCGA-DD-A3A5	Liver and intrahepatic bile ducts	Not Reported	white	female	not hispanic or latino	Dead	66	-24288	1930	2004	Liver and intrahepatic bile ducts	TCGA-LIHC	Adenomas and Adenocarcinomas	Liver Hepatocellular Carcinoma	TCGA	c2eb5c30-93cc-5a99-b9e4-f676e35ed7f8	DD	Mayo Clinic - Rochester	Liver hepatocellular carcinoma	NCH	3125															No	Stage III	0	not reported	Liver		24288	Hepatocellular carcinoma, NOS	no	1996
TCGA-DD-A73E-01A	e0863874-f7b8-49b6-a88b-5ae5f1ec2b15	Adenomas and Adenocarcinomas	e0863874-f7b8-49b6-a88b-5ae5f1ec2b15	TCGA-DD-A73E	Liver and intrahepatic bile ducts	Not Reported	white	male	not hispanic or latino	Alive	66	-24377	1946		Liver and intrahepatic bile ducts	TCGA-LIHC	Adenomas and Adenocarcinomas	Liver Hepatocellular Carcinoma	TCGA	c2eb5c30-93cc-5a99-b9e4-f676e35ed7f8	DD	Mayo Clinic - Rochester	Liver hepatocellular carcinoma	NCH																No	Stage I	0	not reported	Liver	44	24377	Hepatocellular carcinoma, NOS	no	2012
TCGA-CC-A7IH-01A	e4e0bc11-ad61-4419-857c-44fb5c7877a3	Adenomas and Adenocarcinomas	e4e0bc11-ad61-4419-857c-44fb5c7877a3	TCGA-CC-A7IH	Liver and intrahepatic bile ducts	Not Reported	asian	male	not hispanic or latino	Alive	58	-21381	1955		Liver and intrahepatic bile ducts	TCGA-LIHC	Adenomas and Adenocarcinomas	Liver Hepatocellular Carcinoma	TCGA	be652f28-50ec-5d4e-bc42-79a304ee03db	CC	ILSBio	Liver hepatocellular carcinoma	NCH																No	Stage IIIA	0	not reported	Liver	365	21381	Hepatocellular carcinoma, NOS	no	2013
TCGA-BW-A5NO-01A	ee63c44b-91f4-4004-8dea-192eab527036	Adenomas and Adenocarcinomas	ee63c44b-91f4-4004-8dea-192eab527036	TCGA-BW-A5NO	Liver and intrahepatic bile ducts	Not Reported	black or african american	male	not hispanic or latino	Alive	50	-18510	1960		Liver and intrahepatic bile ducts	TCGA-LIHC	Adenomas and Adenocarcinomas	Liver Hepatocellular Carcinoma	TCGA	0e691470-b18b-5803-9e4a-ee2cfbaae7b4	BW	St. Joseph's Medical Center-(MD)	Liver hepatocellular carcinoma	NCH																No	Stage IIIA	0	not reported	Liver	20	18510	Hepatocellular carcinoma, NOS	no	2010
TCGA-2Y-A9H9-01A	efc3e5e4-0d8e-4bef-a259-29f8ed21684f	Adenomas and Adenocarcinomas	efc3e5e4-0d8e-4bef-a259-29f8ed21684f	TCGA-2Y-A9H9	Liver and intrahepatic bile ducts	Not Reported	white	male	not hispanic or latino	Alive	70	-25670	1941		Liver and intrahepatic bile ducts	TCGA-LIHC	Adenomas and Adenocarcinomas	Liver Hepatocellular Carcinoma	TCGA	33e340f9-a97a-56eb-a3e6-aad831681cb4	2Y	Moffitt Cancer Center	Liver hepatocellular carcinoma	NCH																No	Stage I	0	not reported	Liver	697	25670	Hepatocellular carcinoma, NOS	no	2011
TCGA-RC-A7S9-01A	f5de6712-4de4-43de-8eb5-ec2a798c8438	Adenomas and Adenocarcinomas	f5de6712-4de4-43de-8eb5-ec2a798c8438	TCGA-RC-A7S9	Liver and intrahepatic bile ducts	Not Reported	asian	female	not hispanic or latino	Alive	47	-17403	1965		Liver and intrahepatic bile ducts	TCGA-LIHC	Adenomas and Adenocarcinomas	Liver Hepatocellular Carcinoma	TCGA	ae9dc463-76e6-5b63-9123-f080997fdf85	RC	University of Utah	Liver hepatocellular carcinoma	NCH																No	Stage I	0	not reported	Liver	640	17403	Hepatocellular carcinoma, NOS	no	2012
[truncated: 33 more columns]
